# Supplementary material for: Spatial immunophenotypes predict response to anti-PD1 treatment and capture distinct paths of T cell evasion in triple negative breast cancer
Source: Nat Commun. 2021 Sep 27;12:5668. doi: 10.1038/s41467-021-25962-0 (PMC8476574; doi:10.1038/s41467-021-25962-0)
Supplement: Supplementary file 3 — Supplementary Dataset 1 [file 41467_2021_25962_MOESM3_ESM.xlsx]

## Sheet: gene annotation and ranking
Affy_ID	SYMBOL	ENTREZID	GENENAME	excl_rank	infl_rank	ign_rank
216594_x_at	AKR1C2	1646	aldo-keto reductase family 1 member C2	34	35	26
221728_x_at	ASPN	54829	asporin	16	20	15
203980_at	CALML5	51806	calmodulin like 5	14	24	21
220133_at	CAMK2N1	55450	calcium/calmodulin dependent protein kinase II inhibitor 1	25	30	24
209160_at	CCL18	6362	C-C motif chemokine ligand 18	29	26	31
201525_at	CCL5	6352	C-C motif chemokine ligand 5	24	13	25
209613_s_at	CEACAM6	4680	carcinoembryonic antigen related cell adhesion molecule 6	28	39	32
202437_s_at	COL10A1	1300	collagen type X alpha 1 chain	11	15	12
211653_x_at	COL1A1	1277	collagen type I alpha 1 chain	1	1	1
203355_s_at	COL5A1	1289	collagen type V alpha 1 chain	5	8	2
213831_at	CORO1A	11151	coronin 1A	23	14	23
206953_s_at	CPE	1363	carboxypeptidase E	18	21	19
212865_s_at	CXADR	1525	CXADR, Ig-like cell adhesion molecule	10	12	10
203881_s_at	CXCL13	10563	C-X-C motif chemokine ligand 13	26	16	27
205979_at	ENTPD3	956	ectonucleoside triphosphate diphosphohydrolase 3	31	36	34
209047_at	FAP	2191	fibroblast activation protein alpha	17	22	16
206898_at	GPRC5A	9052	G protein-coupled receptor class C group 5 member A	13	18	11
218736_s_at	GREM1	26585	gremlin 1, DAN family BMP antagonist	15	17	14
209541_at	GZMB	3002	granzyme B	35	31	38
209612_s_at	IGFBP5	3488	insulin like growth factor binding protein 5	3	7	5
204719_at	IGHG1	3500	immunoglobulin heavy constant gamma 1 (G1m marker)	2	2	8
209686_at	IL2RG	3561	interleukin 2 receptor subunit gamma	36	33	39
210839_s_at	IL7R	3575	interleukin 7 receptor	20	11	17
205382_s_at	LCK	3932	LCK proto-oncogene, Src family tyrosine kinase	27	25	29
209392_at	MMP2	4313	matrix metallopeptidase 2	9	10	7
209555_s_at	NKG7	4818	natural killer cell granule protein 7	33	32	37
207803_s_at	PBX1	5087	PBX homeobox 1	7	4	9
58916_at	PERP	64065	PERP, TP53 apoptosis effector	8	6	6
219564_at	PLAC8	51316	placenta specific 8	32	29	33
214091_s_at	PVRIG	79037	PVR related immunoglobulin domain containing	41	41	42
214218_s_at	SCGB2A1	4246	secretoglobin family 2A member 1	42	42	41
201348_at	SCGB2A2	4250	secretoglobin family 2A member 2	38	38	28
204151_x_at	SDC1	6382	syndecan 1	6	5	4
205883_at	SIRPG	55423	signal regulatory protein gamma	39	34	40
205959_at	SPOCK1	6695	SPARC (osteonectin), cwcv and kazal like domains proteoglycan 1	21	28	22
208937_s_at	SPON1	10418	spondin 1	22	23	18
218730_s_at	TCN1	6947	transcobalamin 1	40	40	36
58916_at	THBS2	7058	thrombospondin 2	4	3	3
205916_at	TPSAB1	7177	tryptase alpha/beta 1	37	37	30
202436_s_at	TRBC1	28639	T cell receptor beta constant 1	30	27	35
204469_at	TUFT1	7286	tuftelin 1	19	19	20
205828_at	WARS	7453	tryptophanyl-tRNA synthetase	12	9	13
