# Supplementary material for: Spatial immunophenotypes predict response to anti-PD1 treatment and capture distinct paths of T cell evasion in triple negative breast cancer
Source: Nat Commun. 2021 Sep 27;12:5668. doi: 10.1038/s41467-021-25962-0 (PMC8476574; doi:10.1038/s41467-021-25962-0)
Supplement: Supplementary file 4 — Supplementary Dataset 2 [file 41467_2021_25962_MOESM4_ESM.xlsx]

## Sheet: General information
Annotation data corresponding to microarray data (Cohort A1) and RNAseq data (Cohort A2)
Organism
homo sapiens
Tissue
Cohort A consisted of 228 untreated, Triple negative breast cancer (TNBC) specimen. All patients were female and the mean age was 52.
RNAseq (Cohort A2)
RNAseq data was collected from fresh frozen triple negative breast cancer (TNBC) using 150 bp paired-end with LncRNA library (Ribo-zero RNA) on Illumina HiSeq.
Microarray data (Cohort A1)
Microarray data was collected using the Affymetrix Human Genome U133 Plus 2.0 Array
Imaging data
Imaging data was collected and analyzed using Vectra 3.0 and Inform software
IHC: CD8 (C8/C144B, Sanio, 1:100, pH 9); CD3 (PS1, Sigma, 1:25, pH 6); CD4 (4B12, DAKO, 1:80, pH 9), CD137 (BBK-2, Santa Cruz, 1:80, pH 6), CD278 (SP98, Thermo Fisher, 1:50, pH 9), CD66b (80H3, BIO-RAD, 1:100, pH 9), MECA-79 (C111-6, Santa Cruz, 1:50, pH 9), and MHC-II (LN3, Thermo Fisher, 1:50, pH 9);
IF: CD56 (MRQ-42, Sanbio, 1:500); CD3 (SP7, Sigma, 1:350), CD20 (L26, Sanbio, 1:1000); CD8 (C8/144b, Sanbio, 1:250), CD68 (KP-1, Sanbio, 1:250), Cytokeratin-Pan ( AE1/AE3, Thermofisher, 1:200), CLEC9A (sheep polyclonal*, R&D Systems, 1:600) , S100A7 (47C1068, Biotechne, 1:1000), CD11b (EP1345Y, Abcam, 1:200), CD163 (MRQ26, Cell Marque, 1:50), COL10A1 (X53, Life Technologies, 1:50)
Ethics statement
The use of clinical data and spare tumor tissue for immune stainings and transcriptome analysis was approved by the medical ethics committe of erasmus MC (MEC.02.953).

## Sheet: GSM codes GEO accession
CODE	GSM#
TNBC1	GSM308404
TNBC4	GSM1148678
TNBC7	GSM1148653
TNBC8	GSM687099
TNBC10	GSM1148668
TNBC13	GSM687050
TNBC27	GSM308387
TNBC29	GSM1148676
TNBC30	GSM120685
TNBC31	GSM36891
TNBC32	GSM1148657
TNBC34	GSM308291
TNBC38	GSM36795
TNBC41	GSM36953
TNBC42	GSM1148652
TNBC43	GSM308312
TNBC44	GSM37022
TNBC45	GSM37023
TNBC46	GSM36909
TNBC47	GSM36969
TNBC48	GSM687086
TNBC49	GSM120651
TNBC50	GSM36926
TNBC51	GSM687043
TNBC56	GSM308376
TNBC59	GSM308316
TNBC60	GSM1148669
TNBC67	GSM1148663
TNBC73	GSM687109
TNBC74	GSM687046
TNBC77	GSM1148664
TNBC86	GSM37047
TNBC92	GSM37046
TNBC106	GSM308443
TNBC107	GSM1148671
TNBC114	GSM1148647
TNBC115	GSM1148690
TNBC120	GSM308273
TNBC122	GSM308282
TNBC123	GSM120673
TNBC124	GSM308342
TNBC126	GSM687148
TNBC127	GSM308286
TNBC131	GSM308430
TNBC132	GSM120701
TNBC133	GSM308352
TNBC134	GSM37040
TNBC135	GSM36797
TNBC136	GSM36793
TNBC137	GSM308319
TNBC140	GSM1148686
TNBC141	GSM1148666
TNBC142	GSM120672
TNBC143	GSM308340
TNBC144	GSM1148689
TNBC145	GSM36809
TNBC146	GSM308344
TNBC147	GSM36822
TNBC148	GSM36788
TNBC149	GSM1148656
TNBC151	GSM1148685
TNBC152	GSM1148670
TNBC153	GSM1148662
TNBC181	GSM37017
TNBC182	GSM120705
TNBC183	GSM308374
TNBC185	GSM37052
TNBC186	GSM308335
TNBC187	GSM308301
TNBC188	GSM120683
TNBC189	GSM36900
TNBC190	GSM36862
TNBC191	GSM37032
TNBC192	GSM36905
TNBC193	GSM36912
TNBC194	GSM120663
TNBC199	GSM120666
TNBC201	GSM120699
TNBC202	GSM1148681
TNBC203	GSM687152
TNBC204	GSM1148644
TNBC206	GSM1148649
TNBC208	GSM37044
TNBC213	GSM308329
TNBC215	GSM308354
TNBC216	GSM308348
TNBC217	GSM120687
TNBC218	GSM308366
TNBC220	GSM1148660
TNBC221	GSM120675
TNBC222	GSM308275
TNBC225	GSM687024
TNBC227	GSM1148655

## Sheet: Cohort A1 annotation incl CS
CODE	type	B.cells.naive	B.cells.naive.1	B.cells.memory	Plasma.cells	T.cells.CD8	T.cells.CD4.naive	T.cells.CD4.memory.resting	T.cells.CD4.memory.activated	T.cells.follicular.helper	T.cells.regulatory..Tregs.	T.cells.gamma.delta	NK.cells.resting	NK.cells.activated	Monocytes	Macrophages.M0	Macrophages.M1	Macrophages.M2	Dendritic.cells.resting	Dendritic.cells.activated	Mast.cells.resting	Mast.cells.activated	Eosinophils	Neutrophils
TNBC1	ign	0.00162529	0.00162529	0	0.0399911	0.085123	0	0	0	0.0378321	0.017437	0	0	0.0128964	0	0	0.0206738	0.111887	0.00170265	0.00425198	0	0.0004	0	0.022235
TNBC4	ign	0	0	0.0410167	0.0664743	0	0	0.16511	0	0.103607	0.0328002	0.0545061	0	0.0423361	0	0.0885675	0.107509	0.173506	0.0469185	0	0.0105553	0.0265044	0	0.0405879
TNBC5	infl	0.110501	0.110501	0.0268696	0.0524783	0.115533	0	0	0.0764861	0.158045	0.0215105	0.113624	0	0	0.0131545	0.0187354	0.0861314	0.11575	0.0048793	0.0110295	0.0691296	0	0	0.00614401
TNBC7	ign	0	0	0.017639	0.0554065	0.0273201	0	0.0464815	0	0.0228011	0.00999977	0	0	0.00850148	0.0108926	0.0003	0.0403761	0.0643986	0.00929336	0.0196253	0.0522095	0	0	0.00880033
TNBC8	infl	0.0157891	0.0157891	0.0344418	0.049455	0.231762	0	0	0.0748392	0.125431	0.00711052	0	0.0138095	0.0137531	0.0383934	0.0304809	0.0989332	0.114119	0.048409	0.0459151	0.0573577	0	0	0
TNBC10	excl	0	0	0.0178138	0.0953122	0.126217	0	0.0511992	0.0542805	0.0960745	0	0	0.0670931	0	0.0559751	0	0.0806434	0.14562	0.111504	0.00213686	0.0607851	0.0205305	0	0.0148141
TNBC13	infl	0	0	0.0443275	0.0802165	0.0194144	0	0.0607539	0	0.00816502	0	0.00369866	0	0	0.00595854	0.0321007	0.012961	0.0371194	0.0150793	0	0.0785319	0	0	0.00357167
TNBC15	excl	0.0701747	0.0701747	0	0.082155	0.0966573	0	0.107141	0	0.111243	0.0472239	0	0	0.04945	0.0499222	0.08553	0.0387396	0.121541	0.0238772	0.0286667	0.0626713	0	0	0.0250065
TNBC27	excl	0	0	0.027836	0.0512507	0.0434869	0	0.0393066	0	0.00781072	0.0215113	0.00136099	0	0	0	0.094035	0.0385934	0.0371002	0.0002	0	0.0244272	0.0161577	0	0.00832151
TNBC29	infl	0.00738409	0.00738409	0.0444133	0.00808766	0.130263	0	0	0.0470933	0.053939	0.0248254	0.0321898	0	0.0439266	0	0.0402502	0.155285	0.011522	0.0144408	0	0.0495892	0	0	0.00495117
TNBC30	infl	0	0	0.0172563	0.131233	0.0607461	0	0.0393467	0	0.0192906	0	0	0.0035146	0.0096237	0.0128448	0.00423903	0.0255755	0.0618408	0.0142131	0.0106819	0.00225852	0.00402932	0	0.00353897
TNBC31	ign	0	0	0.0584231	0.0472473	0.0598049	0	0.00238229	0	0.0190656	0.0232877	0	0.00346769	0.00105387	0	0.110309	0.0691657	0.0159804	0.0002	0	0.0002	0.00767516	0	0.0115136
TNBC32	ign	0.0244357	0.0244357	0	0.00661305	0.052698	0	0.0173337	0.00375128	0.0382577	0.0160099	0	0	0.0150058	0.00455568	0	0.0571919	0.0800161	0.0270988	0	0.0317951	0	0	0.0166996
TNBC34	infl	0.0116009	0.0116009	0.0399606	0.0246243	0.0548348	0	0.0853106	0.00590953	0.0547971	0.00117456	0	0	0	0.0127054	0.0913384	0.0978096	0.00799507	0.0119201	0	0.0296948	0	0	0
TNBC38	excl	0.0169182	0.0169182	0	0.0831136	0.0629539	0	0.00758711	0	0.039493	0.0222511	0	0	0.0134494	0	0.00676792	0.0341837	0.0788464	0.00449576	0	0	0.0283399	0	0.00764407
TNBC40	excl	0	0	0.0384603	0.0203898	0.0321774	0	0.0258684	0	0.0306514	0.0140331	0	0	0.0188163	0.00833065	0.0280604	0.0717098	0.0413879	0.0275032	0	0.00686123	0.0121494	0	0.00579103
TNBC41	infl	0.0235617	0.0235617	0	0	0.0835015	0	0.0893886	0	0.0393063	0.00463789	0.027885	0	0.0009	0	0.0176611	0.0523935	0.0661074	0.0178296	0.00588754	0.0240093	0	0	0.00145702
TNBC42	infl	0	0	0.0476283	0.0475812	0.0799696	0	0.0006	0.00296423	0.0480215	0	0	0.0167895	0.00877316	0.00812001	0.0333098	0.0616076	0.0532361	0.00917902	0.0166176	0.00230243	0	0	0.00671171
TNBC43	infl	0.113598	0.113598	0	0.0983883	0.132858	0	0.0337957	0	0.1469	0	0	0.0429337	0.00659042	0.0132683	0.126015	0.126704	0.0584667	0.0622017	0.021802	0.00617049	0.00458131	0.00572582	0
TNBC44	excl	0	0	0.0825988	0.045693	0.0200984	0	0.0276825	0.00689716	0.0416079	0.0131976	0.0379388	0	0	0	0.0272103	0.118012	0.0366199	0.0033997	0	0.0302949	0	0	0.00408199
TNBC45	excl	0	0	0.0262871	0.0527272	0.0639972	0	0.012675	0	0.18112	0.00459162	0.0198685	0	0.0447171	0.015247	0.0272918	0.0909235	0.227461	0.0885555	0.0191978	0.0673182	0	0	0.058021
TNBC46	ign	0	0	0.0062231	0.0129651	0.0490197	0	0.070079	0	0.0144328	0.0249444	0.0190995	0.0127102	0	0.041212	0	0.0295703	0.121467	0.0103355	0	0.00861574	0.0241653	0	0.00934946
TNBC47	infl	0	0	0.0265413	0.054473	0.0332872	0	0.0263695	0.0299555	0.0362416	0.0076892	0	0.0231518	0	0.00584205	0.019605	0.132875	0.0213299	0.0109645	0.0077296	0.00476868	0.00170106	0	0.00653234
TNBC48	excl	0	0	0.0590117	0.0953991	0.0642338	0	0.00624104	0	0.0419398	0	0.00380539	0	0	0	0.0469717	0.0405327	0.111184	0.00522077	0.00145195	0.0109532	0	0	0.00137208
TNBC49	infl	0.0306747	0.0306747	0	0.263478	0.0362419	0	0.012886	0.0228119	0.0177513	0.00240841	0	0.013567	0	0	0.0247708	0.0472093	0.0559018	0	0	0.00825688	0.00516097	0	0.00552666
TNBC50	ign	0.011347	0.011347	0	0.0176154	0.0362848	0	0.0336173	0	0.0210018	0.0197252	0	0	0.00696682	0	0.0784183	0.0415119	0.0847185	0.00364646	0	0.0323738	0.0010912	0	0.0192148
TNBC51	ign	0	0	0.0370798	0.0411119	0.0307648	0	0.0285991	0	0.0272479	0.0006	0	0	0.00301704	0	0	0.0249203	0.0523921	0.0104041	0	0.115179	0	0	0.00202776
TNBC56	excl	0.00242404	0.00242404	0.0130967	0.0111171	0.0524585	0	0.0707901	0	0.0416313	0.0231172	0	0.00929694	0	0.00343857	0.00674544	0.0175164	0.0693706	0.0191984	0.0126773	0	0.0205894	0.0006	0.00723128
TNBC59	ign	0.0157119	0.0157119	0	0	0.0281685	0	0.0509275	0	0.00650882	0.0121384	0	0.0191176	0	0.00575571	0	0.0160744	0.108821	0.00579098	0	0.0525888	0.0008	0	0.0159463
TNBC60	infl	0	0	0.020105	0.00933484	0.0293216	0	0.0466711	0	0.0163039	0.0130386	0	0.00927689	0.0002	0.00264669	0.117364	0.0605819	0.0494386	0	0.003734	0.00345108	0.0202537	0	0.00666676
TNBC67	infl	0.145998	0.145998	0	0.0437557	0.213776	0	0.055455	0	0.0141557	0.0624536	0	0.00499949	0.0296967	0.0701356	0	0.143045	0.101378	0.0984504	0	0	0	0	0.0167005
TNBC68	infl	0.047218	0.047218	0	0.0389678	0.0333811	0	0.07783	0.0294458	0.00969542	0	0.0102769	0	0	0.0107666	0	0.0656774	0.183301	0.00874791	0	0.0612084	0	0	0.0136282
TNBC73	infl	0.0226822	0.0226822	0.0135571	0.0615416	0.146998	0	0.0543192	0.0376476	0.097095	0	0.0319754	0	0.0285962	0.0593713	0	0.0876006	0.189993	0	0.0469505	0.107688	0	0	0.0139846
TNBC74	ign	0	0	0.0528501	0.0481605	0.0438161	0	0.152786	0	0	0	0	0.0112043	0	0.0113504	0.0140612	0.0351298	0.0508782	0.00125209	0	0.0141644	0.00379287	0	0.0007
TNBC77	ign	0	0	0.0320572	0.0323114	0.0589215	0	0.0869751	0.0177547	0.0117373	0	0.00630658	0	0	0.0143819	0	0.0602455	0.0736558	0.0132754	0	0.0383186	0.0122042	0	0.00335684
TNBC86	excl	0	0	0.058207	0.0443324	0.0287048	0.0134918	0.0241427	0.00192718	0.0178465	0.00263872	0.0156731	0	0.00422403	0	0.0360733	0.105552	0.0651158	0.0216504	0	0.0162498	0	0	0.00324591
TNBC92	excl	0	0	0.0110633	0.0229768	0.121498	0	0	0.0003	0.0498866	0	0.0252432	0	0.0160322	0	0.0296503	0.0634873	0.0726801	0.00744975	0	0.0377353	0	0	0.00278817
TNBC97	excl	0.0810245	0.0810245	0	0.0963623	0.0963452	0	0.112535	0	0.0986608	0.0525096	0	0	0.00619155	0.0177229	0.071643	0.0733863	0.168586	0.0076583	0.0335344	0.00468122	0.0122005	0	0.0669583
TNBC104	infl	0	0	0.017072	0.1753	0.0978108	0	0.0687808	0.0508243	0.176952	0	0	0	0	0.0382703	0.0783387	0.0855829	0.0971014	0.0390366	0.0111697	0.0250748	0.0218584	0	0.0168273
TNBC106	infl	0.0230646	0.0230646	0.0372338	0.0225831	0.191181	0	0.0189737	0.0671165	0.102353	0	0	0	0.0634178	0.0683126	0.0437798	0.0674386	0.162027	0.0277262	0.042246	0.0463188	0	0	0.0162271
TNBC107	infl	0	0	0	0	0.106435	0	0.0276639	0	0.14349	0.0275368	0	0	0.0419299	0	0.132327	0.0550874	0.250058	0.0694585	0.0456818	0.0996041	0	0	0.0007
TNBC114	infl	0	0	0.0193688	0.0882494	0.222774	0	0.0147113	0.075646	0.0558797	0	0.001	0	0	0.00337822	0.0825593	0.0719521	0.127437	0.0504636	0.0204339	0.136606	0	0	0.0295445
TNBC115	excl	0	0	0.0852073	0.103767	0.0811218	0.063996	0	0	0.174869	0	0	0.0268492	0.00925663	0.00702805	0.0331024	0.0727625	0.157565	0.0540337	0.0381971	0	0.0898813	0	0.00236259
TNBC120	infl	0.0670085	0.0670085	0	0.0292894	0.138578	0	0.0150691	0.0695234	0.137765	0	0.0169289	0	0.065309	0	0.0292326	0.0882992	0.141882	0.0690366	0.0399883	0.0687656	0	0	0.0233251
TNBC122	ign	0	0	0.134615	0.109986	0.106525	0.0389487	0	0	0.0785135	0	0.0174732	0.00229386	0.00910439	0.0136455	0.113419	0.11767	0.157573	0.0276469	0.0208245	0.0512202	0	0	0.0005
TNBC123	excl	0.0103534	0.0103534	0	0.117007	0.186656	0	0.0593766	0	0.0956911	0.0589045	0	0	0.0347981	0.0172617	0.040974	0.0698606	0.156784	0	0.0232651	0.0006	0.0841788	0	0.0443067
TNBC124	excl	0.0635765	0.0635765	0	0.0734246	0.205106	0	0.0806009	0	0.0630702	0.0157424	0	0	0.0370391	0.00418351	0.00188457	0.116211	0.166996	0.0118623	0.0165282	0.109906	0	0	0.0338696
TNBC126	ign	0	0	0.0911498	0.0313836	0.073329	0	0.0148686	0	0.0401409	0.0194247	0	0	0	0.00565869	0	0.0359274	0.0378711	0.013029	0	0.038611	0	0	0
TNBC127	infl	0	0	0.0784569	0.0765943	0.0666378	0	0.086963	0.0362948	0.148366	0	0.0187709	0	0.0425941	0	0.0285925	0.0925098	0.0988689	0.0762736	0.0181282	0.0930714	0	0	0.0378781
TNBC131	infl	0.0200543	0.0200543	0	0.0909951	0.173735	0	0	0.113628	0.146992	0.00520829	0	0.00490365	0	0.0128191	0.062774	0.0706797	0.114671	0.0642732	0.0459891	0.0383611	0	0	0.0349176
TNBC132	infl	0.0993449	0.0993449	0	0.160633	0.247091	0	0	0	0.0870053	0.067927	0	0	0.0137137	0.00232036	0.0558524	0.0556473	0.0372962	0.085663	0.0297795	0	0.0280564	0	0.02967
TNBC133	ign	0.0448221	0.0448221	0	0.117998	0.0501414	0.00613177	0	0.0270418	0.143002	0	0.0176209	0	0.0189742	0.076745	0.127366	0.0438608	0	0.124018	0.0764648	0.125813	0	0	0
TNBC134	infl	0	0	0.0399906	0.0829315	0.122985	0.0712244	0.0205361	0.0044807	0.109638	0	0.0448246	0	0.0266632	0.00229989	0.0562233	0.154607	0.110379	0.0934392	0	0.0430492	0	0	0.0167281
TNBC135	infl	0	0	0.0370212	0.0293734	0.035023	0	0.0691198	0	0.0297356	0.0142732	0	0	0	0.0044238	0.0152543	0.0751067	0.0548891	0.0255569	0	0.010028	0.00262301	0	0.00707851
TNBC136	ign	0	0	0.0822438	0.0375032	0.0318472	0	0.0353322	0	0.0567004	0.00763562	0	0.0211206	0	0.00393105	0.0222663	0.0497733	0.0231711	0.0106289	0	0	0.00367875	0	0
TNBC137	excl	0	0	0.0290453	0.0510232	0.0239695	0	0.0441147	0	0.0151456	0.00409501	0	0.0159775	0	0.0036592	0.0336053	0.0219383	0.115184	0.00335769	0.0119004	0	0.0151364	0	0.0173369
TNBC140	ign	0	0	0.0288011	0.0546865	0.0605345	0	0.0619829	0	0.00813495	0.00535578	0	0	0.00663478	0.00707831	0	0.00665652	0.0669623	0.0106791	0.00334298	0.0332421	0.0123923	0	0.0124352
TNBC141	ign	0	0	0.0349452	0.0608529	0.0392966	0	0.0524005	0	0.0129648	0.00576753	0	0	0.0159086	0.00744234	0.0184453	0.0546357	0.0754707	0.00457761	0	0.010313	0.00238536	0.00837114	0.0121991
TNBC142	ign	0	0	0.0170239	0	0.0321879	0	0.012797	0	0.0164447	0.021608	0	0	0.0120854	0	0.139636	0.0109467	0.0695578	0.0190563	0.0145817	0.00748374	0.0130397	0	0.00521245
TNBC143	ign	0.00191052	0.00191052	0.00946167	0.0226276	0.0464423	0	0.0372836	0	0.0267035	0.0194868	0	0.00603183	0	0.0001	0	0.0177041	0.0637975	0.0216253	0	0.0858367	0.00299478	0	0.00280563
TNBC144	infl	0	0	0.061502	0.0552192	0.0505921	0	0.0203318	0.0554989	0.145954	0	0	0.108171	0	0	0	0.0670488	0.0810733	0.119767	0.0652065	0.117271	0	0.0518005	0.0006
TNBC145	ign	0	0	0.020946	0.00908104	0.0251208	0	0.0648822	0	0.0123842	0.0136258	0.01186	0.00379186	0	0	0.0996359	0.118651	0.0351748	0.00465053	0	0	0.0164683	0	0.00900846
TNBC146	infl	0	0	0.034074	0.0575448	0.0648385	0	0.0242675	0	0.0342344	0.00599752	0	0	0.00468071	0.00373608	0	0.019019	0.0859861	0.0064392	0	0.0237333	0	0	0.00928294
TNBC147	ign	0	0	0.00974075	0.0878544	0.0305036	0	0.0280078	0	0.0175885	0.0258064	0	0.0236142	0	0	0.0382453	0.0703407	0.0832747	0.00573596	0.00626453	0.00498017	0	0	0.00832102
TNBC148	infl	0.0009	0.0009	0.00948428	0.0539847	0.058076	0	0.0493454	0.0402061	0.0148268	0	0.0329543	0.00206515	0	0	0.0875431	0.0679862	0.105652	0	0.00526741	0.00851799	0	0	0.00466762
TNBC149	infl	0	0	0.014135	0.0168983	0.0378094	0	0.0137247	0	0.00934505	0.0492367	0	0.0174076	0	0	0.227403	0	0.0445586	0	0	0	0.0317462	0	0.0165061
TNBC151	ign	0	0	0.038069	0.0126844	0.0602388	0	0.0172298	0.00549725	0.0146283	0.037857	0	0	0.0466079	0.00235833	0	0.0589166	0.107955	0.0312478	0.00196345	0.0370545	0	0	0.00993297
TNBC152	infl	0.00321258	0.00321258	0	0	0.124269	0	0.0500805	0.0444494	0.0653608	0.017978	0	0	0.0132668	0	0.055797	0.0909393	0.0242583	0	0.00315203	0.00604015	0	0	0.00641891
TNBC153	infl	0.0276726	0.0276726	0.141797	0	0.112816	0.0346683	0.0819994	0.0333148	0.0271345	0	0	0	0	0	0.044481	0.128041	0.0247708	0	0.0003	0.0128099	0	0	0.00182914
TNBC181	excl	0	0	0.0584442	0.136539	0.0159548	0	0	0	0.0438375	0.00565161	0.0239586	0	0.00702217	0.0005	0.0288933	0.0753445	0.0333043	0.00799813	0	0	0.0119382	0	0.00302125
TNBC182	excl	0	0	0.0355923	0.0223909	0.00176523	0	0.0665465	0	0.0371629	0.00136716	0	0.0121586	0	0.00676246	0.0334223	0.0563461	0.0799712	0.0034654	0	0	0.0449889	0	0.00184856
TNBC183	infl	0.0174066	0.0174066	0.0120152	0.0872856	0.0288987	0.00503638	0.0839239	0.0197517	0.0105468	0	0	0.0156277	0	0.0140823	0.0158696	0.070778	0.0477511	0.0152612	0	0.0234084	0	0	0.00125958
TNBC185	ign	0	0	0.0317654	0.0234443	0.042941	0	0.0260532	0	0.0199564	0	0	0	0.00347381	0	0.0998227	0.0304024	0.0651782	0	0	0	0.0371049	0	0.0188051
TNBC186	ign	0	0	0.028091	0.0160094	0.0314039	0	0.0489125	0	0.013116	0.0270702	0	0	0.0213068	0	0.119035	0.0376749	0.00847868	0	0.0283699	0.00332659	0	0	0.00937161
TNBC187	ign	0.0002	0.0002	0.00441907	0.0146343	0.0490458	0	0.0845907	0	0.0130344	0	0	0	0	0.00389418	0.0628692	0.0685018	0.0675716	0	0	0.00455828	0	0	0.011226
TNBC188	infl	0	0	0.0501457	0.043614	0.0613103	0	0.0316329	0.0226287	0.0463197	0	0.0289036	0	0	0	0.104993	0.0752181	0.0213178	0.00667186	0	0.0170689	0	0	0.00852788
TNBC189	infl	0.0373692	0.0373692	0.00185111	0	0.0828254	0	0.0635376	0	0.0433143	0.0357972	0	0	0.00870396	0.00714268	0.0303376	0.0855927	0.0196986	0.0147193	0	0.0040298	0	0	0
TNBC190	ign	0.00317868	0.00317868	0.00790129	0.00579127	0.010617	0	0.0500001	0	0.0248355	0.00452643	0.00845527	0.00542793	0	0	0.111021	0.0717055	0.075412	0	0	0.0359798	0.00204139	0	0.0122881
TNBC191	ign	0.00787567	0.00787567	0	0.0219039	0.0710796	0	0.0858041	0	0.03452	0.00907269	0	0	0.0071507	0	0	0.0603989	0.0591632	0.0174136	0	0.0365688	0.00131324	0	0.0155664
TNBC192	infl	0.11417	0.11417	0	0	0.0185051	0.334922	0.027627	0.0125015	0.00188579	0.00619841	0	0.0170445	0	0.0004	0.0265461	0.0128044	0.0892709	0	0.00944268	0.00200571	0	0	0
TNBC193	infl	0	0	0.0269421	0.0251385	0.0169928	0	0.0217213	0	0.00673745	0	0	0.0140261	0	0	0.180403	0	0.0589528	0	0.0589741	0	0.00811647	0	0.00490745
TNBC194	infl	0	0	0.0753554	0.0671413	0.0484844	0	0.0454916	0.00911134	0.0257047	0	0	0.0233971	0	0	0.0487061	0.124387	0.0207133	0	0	0.0139748	0	0	0.00168681
TNBC196	infl	0.0155302	0.0155302	0	0.00459038	0.0268044	0	0.0252919	0	0.0256081	0.04921	0	0.0122715	0	0.00690659	0	0.049986	0.113398	0.00653584	0.0402318	0.00333125	0	0	0.00391741
TNBC198	excl	0	0	0.0545251	0.0644658	0.118574	0	0	0	0.126532	0	0.0067769	0	0.0696218	0.00759705	0.0755374	0.068026	0.165633	0.0388727	0.0882381	0.0612022	0	0	0.0543977
TNBC199	infl	0	0	0.0115534	0.0824395	0.0775734	0.00135292	0	0.0632081	0.0352104	0	0.0007	0	0.0203365	0.00235994	0.0289378	0.078762	0.0793836	0.0158624	0	0	0.00778666	0	0.0161779
TNBC201	ign	0.0487571	0.0487571	0	0.034541	0.0802298	0	0.0312454	0.0094225	0.0310578	0.0235687	0	0	0.00759315	0.0315492	0.0222156	0.033412	0.0368361	0.00162533	0.011418	0.0154334	0	0	0
TNBC202	ign	0.0333606	0.0333606	0	0.0691177	0.0242688	0.0144315	0	0	0.0225684	0	0.00223234	0	0.0161073	0	0.0697344	0.0711877	0.0596109	0	0.00850395	0	0.0962765	0	0.00427475
TNBC203	infl	0.00909937	0.00909937	0.0425771	0.0894689	0.0458577	0	0.0458043	0.0107844	0.0407386	0.0149347	0	0	0.0323682	0.0006	0.095922	0.113188	0.0101592	0.00294697	0	0	0.0025551	0	0.0135137
TNBC204	infl	0	0	0.0166142	0.0271439	0.0482321	0	0.00892121	0.00907727	0.0409256	0.0272773	0.0123509	0	0.0244927	0	0.0447868	0.10486	0.100228	0.0345762	0	0.0213236	0	0	0.00674825
TNBC206	infl	0.00663612	0.00663612	0	0.145869	0.116382	0	0.15289	0	0.133266	0	0	0	0.0772078	0.012366	0	0.0775841	0.113514	0.117377	0	0	0.0336091	0.013298	0
TNBC208	excl	0.0124519	0.0124519	0	0.0206968	0.0944999	0	0.0490054	0	0.0224813	0.0258007	0	0	0.0016575	0.00706353	0	0.0648975	0.0616733	0.0119191	0	0.0123683	0.00735673	0	0
TNBC213	ign	0	0	0.0225582	0.0341673	0.0612797	0	0.0296476	0	0.0246191	0.0312156	0	0.00159966	0.0009	0.00225809	0	0.0153274	0.0981893	0	0.0131979	0.00148863	0.00406141	0	0.00371527
TNBC215	excl	0	0	0.0245748	0.0177756	0.0394709	0	0.0562848	0	0.00767869	0.0231444	0	0.0193032	0	0.00895854	0.0208139	0.0497308	0.0897012	0.0103116	0	0	0.0120427	0	0.029941
TNBC216	infl	0.0143879	0.0143879	0.0330015	0	0.0761797	0	0.0649077	0	0.0274405	0	0	0	0.00418233	0.00803811	0.00422826	0.0963698	0.0627018	0.010577	0	0.0382754	0	0	0
TNBC217	excl	0	0	0.0151483	0.0774438	0.0238999	0	0.0375248	0	0.0313668	0.0219203	0	0.0152233	0	0	0.0580883	0.0643508	0.0475622	0.00558342	0	0	0.0147915	0	0.00844977
TNBC218	ign	0.00730488	0.00730488	0.0560583	0.0535976	0.101105	0	0.136435	0.0253089	0.0003	0.00607303	0.00216029	0.0123391	0	0.0009	0.00991958	0.0671137	0.0651139	0.00121107	0	0.00393988	0	0	0.0028834
TNBC220	ign	0	0	0.0440366	0.0454397	0.062569	0.0017526	0.0110733	0.0391624	0.0284799	0.00941273	0	0.00895958	0.0248955	0.00811558	0.0797968	0.107357	0.0678561	0	0	0.0279211	0	0	0.00389763
TNBC221	excl	0	0	0.0303217	0.00811877	0.0673384	0	0.0421199	0.00813463	0.0326717	0.00350125	0	0.0210583	0.00854549	0	0.0404095	0.111648	0.0286116	0.0134568	0	0.0288177	0	0	0
TNBC222	excl	0	0	0.0412107	0.0557655	0.0828458	0	0.0150445	0	0.062948	0	0.0194735	0	0.001	0.00487369	0.0139406	0.0906204	0.0704588	0	0.00211994	0.0181666	0	0	0.00687389
TNBC225	infl	0	0	0.021026	0.0258258	0.0260722	0	0.0121993	0	0.0360124	0.00227636	0	0	0.00406369	0	0.182817	0.0253054	0.0202278	0	0	0	0.0177675	0	0.00324077
TNBC227	ign	0	0	0.0340112	0.026138	0	0	0.0609163	0	0.0237188	0.00796274	0	0	0.0472419	0.00807604	0.094347	0.0198238	0.0247595	0	0.0007	0.0204944	0	0	0.0105307

## Sheet: clinical data cohort A
ID	sampleCohortA2	immunophenotype	score.vectra	BR.Grade	osi	os	dfs	dfsi	mfs	mfsi	histo_code	histology	MAI	T.stage	meta to Bone	meta to liver
TNBC17	NA	ign	ign	3	1	4.17248	1.80698	1	1.80698	1	3	IDC	15	T1	yes	yes
TNBC175	X523	ign	ign	3	1	6.89938	5.0924	1	5.0924	1	3	IDC	48	T2	yes	other
TNBC109	X1563	excl	ign	3	1	7.12936	6.11088	1	6.11088	1	3	IDC	29	T3/T4	other	other
TNBC133	NA	ign	ign	3	1	7.91786	0	1	0	1	3	IDC	35	T2	yes	yes
TNBC90	NA	infl	infl	3	0	8.24641	8.24641	0	8.24641	0	3	IDC	39	T2
TNBC3	X2327	ign	ign	1	1	12.616	5.0924	1	7.42505	1	3	IDC	6	T3/T4	yes	other
TNBC96	NA	infl	excl	3	1	14.5544	10.152	1	10.152	1	3	IDC	30	T2	yes	yes
TNBC127	NA	infl	infl	3	1	16.8542	11.499	1	11.499	1	3	IDC	13	T2	other	yes
TNBC78	NA	excl	excl	3	1	18.2341	9.98768	1	12.2218	1	3	IDC	37	T2	other	other
TNBC177	X236	infl	infl	3	1	19.0883	15.54	1	15.54	1	10	others	63	T2	other	yes
TNBC45	NA	ign	excl	3	1	22.4394	13.8973	1	14.7515	1	3	IDC	11	T1	yes	other
TNBC120	NA	infl	infl	3	1	22.5708	19.2197	1	19.2197	1	3	IDC	71	T1	other	other
TNBC180	NA	excl	excl	3	1	22.6694	17.6756	1	18.2341	1	3	IDC	37	T1	other	other
TNBC195	NA	infl	infl	3	1	24.4107	18.2669	1	18.2669	1	3	IDC	11	T1	other	yes
TNBC37	X243	ign	ign	3	1	25.1663	10.1191	1	10.1191	1	3	IDC	29	T2	other	other
TNBC205	NA	infl	infl	3	1	25.1992	18.2341	1	18.2341	1	3	IDC	16	T2	yes	yes
TNBC210	JA061	ign	excl	3	1	25.6591	10.9405	1	10.9405	1	3	IDC	31	T2	yes	other
TNBC178	NA	excl	excl	3	1	27.7947	5.8152	1	5.8152	1	3	IDC	20	T3/T4	yes	yes
TNBC134	NA	excl	infl	3	1	28.9446	5.8152	1	5.8152	1	3	IDC	23	T2	other	yes
TNBC35	NA	infl	infl	3	1	29.5031	14.0616	0	29.5031	0	3	IDC	45	T1
TNBC105	X1197	excl	excl	3	1	29.8973	17.2813	1	17.2813	1	3	IDC	16	T1	other	other
TNBC54	NA	excl	infl	2	0	30.2259	30.2259	0	30.2259	0	3	IDC	4	T1
TNBC139	X2842	infl	infl	3	1	31.0472	28.7474	0	31.0472	0	3	IDC	25	T3/T4
TNBC197	X2441	ign	ign	2	1	31.0472	12.9774	1	12.9774	1	10	others	8	T2	other	other
TNBC106	NA	infl	infl	3	1	32.46	13.8973	1	13.8973	1	9	Medullair	10		other	other
TNBC219	X1491	excl	excl	3	1	33.4784	29.3717	1	29.3717	1	3	IDC	21	T2	other	yes
TNBC102	NA	ign	ign	2	0	35.3511	35.3511	0	35.3511	0	3	IDC	3	T2
TNBC117	NA	excl	excl	2	1	36.961	7.3922	1	7.3922	1	3	IDC	10	T1	other	other
TNBC224	NA	infl	infl	2	1	37.6838	14.0287	1	14.0287	1	10	others	5	T1	other	other
TNBC88	X4066	ign	ign	3	1	41.692	36.5339	1	36.5339	1	3	IDC	18	T2	other	other
TNBC62	JA121	ign	ign	3	1	44.2546	23.2279	1	23.2279	1	3	IDC	7	T2	other	other
TNBC61	NA	ign	ign	1	1	47.0144	34.3984	1	34.3984	1	3	IDC	2	T1	yes	other
TNBC100	NA	excl	excl	3	1	48.2957	18.1684	1	18.1684	1	3	IDC	31	T1	yes	other
TNBC179	X4441	infl	infl	3	0	50.7598	50.7598	0	50.7598	0	3	IDC	23	T2
TNBC98	NA	excl	ign	3	1	52.0082	26.0534	1	26.0534	0	3	IDC	51	T1
TNBC75	NA	infl	infl	3	0	53.4209	53.4209	0	53.4209	0	3	IDC	40	T2
TNBC130	X1971	infl	infl	3	0	54.1109	46.5544	1	46.5544	1	9	Medullair	39	T2	other	other
TNBC97	NA	ign	excl	3	1	54.2423	28.6817	1	28.6817	1	3	IDC	20	T1	yes	yes
TNBC129	NA	infl	infl	3	0	57.0349	57.0349	0	57.0349	0	3	IDC	11	T1
TNBC19	NA	ign	ign	2	1	58.3819	31.9343	1	31.9343	1	5	ILC	1	T2	yes	other
TNBC154	NA	infl	infl	1	1	59.039	48.0329	1	48.0329	1	3	IDC	4	T1	yes	other
TNBC82	NA	excl	excl	3	1	60.3203	20.961	1	50.6283	1	3	IDC	14	T1	other	other
TNBC11	NA	excl	excl	2	0	60.8131	60.5175	1	60.5175	1	3	IDC	20	T1	yes	other
TNBC80	NA	ign	ign	3	0	63.5072	63.5072	0	63.5072	0	3	IDC	30	T2
TNBC103	NA	infl	infl	3	0	63.5072	63.5072	0	63.5072	0	3	IDC	28	T2
TNBC14	NA	excl	excl	3	0	66.3655	66.3655	0	66.3655	0	3	IDC	10	T1
TNBC108	X1634	excl	excl	3	0	68.8953	68.8953	0	68.8953	0	10	others	13	T1
TNBC48	NA	ign	ign	2	1	69.0267	38.9322	1	38.9322	1	3	IDC	3	T1	other	other
TNBC121	X1487	infl	infl	3	0	70.7023	70.7023	0	70.7023	0	3	IDC	9	T1
TNBC79	NA	infl	infl	3	1	70.8994	69.2567	0	70.8994	0	9	Medullair	29
TNBC9	NA	excl	infl	3	0	76.1232	76.1232	0	76.1232	0	3	IDC	59	T1
TNBC223	X633	excl	excl	3	1	76.4189	76.2546	0	76.4189	0	3	IDC	9	T2
TNBC176	NA	excl	infl	1	0	78.1602	78.1602	0	78.1602	0	10	others	9	T2
TNBC131	NA	infl	infl	3	1	80.1971	54.8994	1	54.8994	1	10	others	37	T2	other	other
TNBC72	NA	infl	infl	3	0	83.2854	83.2854	0	83.2854	0	9	Medullair	40	T1
TNBC57	X9311	excl	ign	3	1	88.8706	41.4292	1	46.6858	1	3	IDC	19	T2	other	other
TNBC150	X2007	infl	excl	3	0	91.4004	91.4004	0	91.4004	0	3	IDC	73	T2
TNBC87	NA	ign	ign	3	1	92.4189	90.0205	0	92.4189	0	3	IDC	30	T2
TNBC65	NA	infl	infl	3	0	97.5442	97.5442	0	97.5442	0	3	IDC	45	T2
TNBC93	NA	ign	ign	2	1	99.5154	31.9343	1	31.9343	1	3	IDC	4	T2	yes	other
TNBC28	NA	infl	infl	3	1	103.294	27.6961	1	87.6222	1	3	IDC	20	T1	other	other
TNBC111	NA	excl	infl	3	0	103.491	103.491	0	103.491	0	3	IDC	38	T2
TNBC70	NA	ign	ign	2	0	103.589	103.589	0	103.589	0	6	IDC/ILC	0	T1
TNBC69	X4101	infl	infl	2	0	104.805	104.805	0	104.805	0	3	IDC	26	T2
TNBC95	X4423	ign	excl	3	0	105.068	105.068	0	105.068	0	3	IDC	40	T2
TNBC23	NA	infl	infl	3	0	105.593	54.538	1	54.538	0	3	IDC	20	T1
TNBC63	NA	excl	excl	3	0	108.649	108.649	0	108.649	0	3	IDC	15	T2
TNBC104	NA	infl	infl	3	0	109.175	109.175	0	109.175	0	3	IDC	49	T3/T4
TNBC55	X2049	ign	ign	3	1	110.916	55.0965	1	55.0965	0	3	IDC	34	T1
TNBC128	JA113	infl	infl	3	0	112.329	112.329	0	112.329	0	3	IDC	44	T1
TNBC83	X4411	ign	ign	3	0	112.493	44.616	1	112.493	0	3	IDC	26	T2
TNBC12	NA	excl	excl	2	0	117.06	117.06	0	117.06	0	3	IDC	5	T1
TNBC116	X4413	infl	infl	3	0	117.191	117.191	0	117.191	0	10	others	42	T2
TNBC64	NA	excl	excl	3	0	120.608	120.608	0	120.608	0	3	IDC	80	T1
TNBC125	JA094	infl	infl	3	0	121.396	121.396	0	121.396	0	3	IDC	38	T2
TNBC107	NA	excl	infl	2	0	122.152	9.79055	1	9.79055	0	10	others	24	T2
TNBC113	X894	infl	infl	3	0	122.809	122.809	0	122.809	0	9	Medullair	15	T1
TNBC20	X780	excl	excl	3	0	123.762	123.762	0	123.762	0	3	IDC	19	T2
TNBC132	NA	excl	infl	3	1	126.62	93.3717	1	123.17	1	3	IDC	43	T2	other	other
TNBC22	NA	ign	ign	3	0	128	128	0	128	0	3	IDC	24	T1
TNBC53	NA	excl	infl	3	0	128.197	128.197	0	128.197	0	3	IDC	112	T1
TNBC21	JA064	infl	excl	2	0	133.881	133.881	0	133.881	0	3	IDC	5	T1
TNBC101	NA	infl	ign	3	0	133.979	133.979	0	133.979	0	3	IDC	70	T1
TNBC89	NA	infl	infl	3	0	136.049	136.049	0	136.049	0	3	IDC	13	T1
TNBC206	NA	infl	infl	3	1	136.903	22.5051	1	22.5051	0	3	IDC	25	T2
TNBC52	NA	excl	excl	3	0	138.251	138.251	0	138.251	0	3	IDC	40	T1
TNBC26	NA	infl	infl	2	0	139.433	139.433	0	139.433	0	3	IDC	2	T2
TNBC15	NA	excl	excl	2	1	145.478	75.5647	1	75.5647	1	10	others	15	T2	yes	other
TNBC2	NA	infl	infl	3	0	146.661	146.661	0	146.661	0	9	Medullair	9	T1
TNBC6	X2266	infl	infl	3	0	147.91	147.91	0	147.91	0	3	IDC	36	T2
TNBC226	NA	infl	infl	3	0	148.862	148.862	0	148.862	0	3	IDC	28	T1
TNBC33	NA	excl	infl	3	0	150.341	150.341	0	150.341	0	3	IDC	32	T2
TNBC10	NA	excl	excl	3	1	153.232	70.6037	1	70.6037	1	3	IDC	26	T2	yes	other
TNBC25	NA	excl	excl	3	0	159.047	159.047	0	159.047	0	3	IDC	32	T1
TNBC211	X4273	infl	infl	3	0	161.216	140.156	1	140.156	0	3	IDC	76	T2
TNBC8	NA	infl	infl	3	0	163.351	163.351	0	163.351	0	9	Medullair	39	T2
TNBC84	X1537	ign	ign	3	0	164.172	164.172	0	164.172	0	3	IDC	20	T2
TNBC118	X1200	infl	infl	3	0	164.895	5.12526	1	5.12526	1	5	ILC	13	T1
TNBC67	NA	excl	infl	3	0	170.349	170.349	0	170.349	0	3	IDC	24	T1
TNBC24	NA	infl	infl	3	0	177.347	177.347	0	177.347	0	3	IDC	80	T3/T4
TNBC184	X864	excl	excl	3	0	178.661	178.661	0	178.661	0	3	IDC	33	T2
TNBC71	NA	infl	infl	3	0	185.035	185.035	0	185.035	0	3	IDC	14	T1
TNBC207	X1482	ign	excl	3	0	185.856	185.856	0	185.856	0	3	IDC	33	T2
TNBC66	NA	ign	ign	3	0	197.158	197.158	0	197.158	0	3	IDC	100	T1
TNBC212	X1817	excl	excl	3	0	199.162	199.162	0	199.162	0	3	IDC	43	T1
TNBC99	NA	infl	infl	3	0	199.294	199.294	0	199.294	0	3	IDC	35	T1
TNBC138	X4254	infl	infl	3	0	199.589	83.0554	1	83.0554	0	3	IDC	23	T2
TNBC214	JA020	excl	excl	3	0	199.819	199.819	0	199.819	0	3	IDC	27	T2
TNBC18	NA	infl	infl	3	1	203.893	169.626	1	195.745	1	9	Medullair	29	T1	yes	yes
TNBC81	NA	infl	infl	3	0	221.273	221.273	0	221.273	0	3	IDC	50	T2
TNBC91	NA	ign	ign	3	0	223.113	223.113	0	223.113	0	3	IDC	100	T1
TNBC94	X4412	infl	infl	3	0	230.078	230.078	0	230.078	0	9	Medullair	35	T2
TNBC5	NA	infl	excl	2	1	236.682	134.472	0	236.682	0	3	IDC	1	T2
TNBC119	X1589	excl	ign	3	0	237.7	237.7	0	237.7	0	3	IDC	43	T2
TNBC144	NA	infl	infl	3	0	250.448	84.271	1	84.271	0	3	IDC	34	T2
TNBC39	NA	infl	infl	3	0	262.374	262.374	0	262.374	0	3	IDC	26	T1
TNBC36	NA	infl	infl	3	0	265.922	265.922	0	265.922	0	3	IDC	60	T1
TNBC16	NA	infl	infl	3	0	267.4	267.4	0	267.4	0	3	IDC	25	T2
TNBC209	X1858	infl	infl	3	0	318.489	318.489	0	318.489	0	2	IDC/DCIS	24	T2
TNBC85	NA	infl	infl	3	0	323.778	323.778	0	323.778	0	9	Medullair	28	T1

## Sheet: Cohort A2 annotation
sample	immunophenotype
X780	excluded
JA064	excluded
X4423	excluded
X1197	excluded
X1634	excluded
JA074	excluded
X2007	excluded
X864	excluded
X1482	excluded
JA061	excluded
X1817	excluded
JA020	excluded
X1491	excluded
X633	excluded
X2327	ignored
X243	ignored
X2049	ignored
X9311	ignored
JA121	ignored
X4411	ignored
X1537	ignored
X4066	ignored
X1563	ignored
X1589	ignored
X523	ignored
X2441	ignored
X1966	ignored
X2266	inflamed
X4101	inflamed
X4412	inflamed
X894	inflamed
X4413	inflamed
X1200	inflamed
X1487	inflamed
JA094	inflamed
JA113	inflamed
X1971	inflamed
X4254	inflamed
X2842	inflamed
X236	inflamed
X4441	inflamed
X1858	inflamed
X4273	inflamed

## Sheet: IHC scores and TLS cohort A
ID	immunophenotype	CD8 density	necrotic core	TLS-IHC	nr.TLS-IHC
TNBC17	ign	no	no	yes	1
TNBC175	ign	no	no	no	0
TNBC109	excl	low	yes	yes	3
TNBC133	ign	no	no	yes	1
TNBC90	infl	moderate	yes	yes	2
TNBC3	ign	no	no	no	0
TNBC96	infl	moderate	no	yes	2
TNBC114	excl	moderate	no	yes	2
TNBC127	infl	moderate	no	no	0
TNBC78	excl	low	yes	no	0
TNBC177	infl	moderate	no	no	0
TNBC45	ign	no	no	no	0
TNBC120	infl	moderate	yes	yes	5
TNBC180	excl	moderate	no	no	0
TNBC37	ign	no	yes	no	0
TNBC205	infl	moderate	no	yes	2
TNBC178	excl	high	no	no	0
TNBC35	infl	low	no	no	0
TNBC105	excl	moderate	no	no	0
TNBC54	excl	moderate	no	no	0
TNBC139	infl	moderate	yes	no	0
TNBC197	ign	no	no	yes	2
TNBC106	infl	high	no	yes	1
TNBC124	excl	low	no	yes	1
TNBC102	ign	no	no	no	0
TNBC117	excl	low	no	yes	1
TNBC122	infl	low	no	no	0
TNBC88	ign	no	yes	no	0
TNBC62	ign	no	yes	no	0
TNBC61	ign	no	yes	no	0
TNBC100	excl	high	no	no	0
TNBC179	infl	high	no	no	0
TNBC98	excl	moderate	no	yes	2
TNBC4	excl	low	no	yes	1
TNBC4	excl	low	no	yes	1
TNBC129	infl	moderate	no	yes	3
TNBC19	ign	no	no	no	0
TNBC82	excl	low	no	no	0
TNBC11	excl	moderate	yes	yes	2
TNBC200	infl	low	no	yes	2
TNBC80	ign	no	no	no	0
TNBC103	infl	low	no	no	0
TNBC76	infl	low	yes	yes	2
TNBC123	infl	low	no	yes	1
TNBC14	excl	low	yes	no	0
TNBC108	excl	moderate	yes	no	0
TNBC48	ign	no	no	yes	1
TNBC48	ign	no	no	yes	1
TNBC121	infl	moderate	yes	yes	7
TNBC79	infl	high	no	yes	7
TNBC9	excl	high	yes	yes	2
TNBC176	excl	high	no	yes	1
TNBC131	infl	high	no	yes	6
TNBC72	infl	high	yes	yes	6
TNBC198	infl	low	no	no	0
TNBC57	excl	low	yes	yes	3
TNBC112	infl	low	yes	no	0
TNBC87	ign	no	yes	no	0
TNBC65	infl	high	yes	no	0
TNBC93	ign	no	no	no	0
TNBC28	infl	high	no	yes	6
TNBC70	ign	no	no	no	0
TNBC69	infl	high	no	yes	1
TNBC95	ign	no	yes	no	0
TNBC23	infl	moderate	no	yes	3
TNBC63	excl	moderate	yes	no	0
TNBC104	infl	low	no	yes	1
TNBC55	ign	no	yes	yes	1
TNBC128	infl	high	no	yes	6
TNBC83	ign	no	no	yes	2
TNBC12	excl	high	no	no	0
TNBC116	infl	moderate	yes	yes	4
TNBC64	excl	high	no	no	0
TNBC125	infl	moderate	no	yes	1
TNBC107	excl	moderate	yes	yes	1
TNBC113	infl	high	no	yes	3
TNBC20	excl	high	yes	yes	3
TNBC132	excl	moderate	yes	yes	7
TNBC22	ign	no	no	no	0
TNBC53	excl	moderate	yes	yes	1
TNBC21	infl	moderate	no	yes	8
TNBC101	ign	no	no	yes	2
TNBC89	infl	high	no	yes	2
TNBC52	excl	low	yes	yes	2
TNBC26	infl	high	no	no	0
TNBC15	excl	low	yes	no	0
TNBC6	infl	moderate	no	no	1
TNBC10	excl	moderate	no	no	0
TNBC25	excl	moderate	no	yes	8
TNBC58	infl	low	no	no	0
TNBC8	infl	high	no	no	0
TNBC84	ign	no	yes	no	0
TNBC118	infl	high	no	yes	13
TNBC24	infl	moderate	yes	no	0
TNBC71	infl	moderate	no	yes	3
TNBC66	ign	no	no	no	0
TNBC138	infl	moderate	no	yes	6
TNBC18	infl	moderate	no	yes	3
TNBC81	infl	low	no	yes	2
TNBC91	ign	no	no	no	0
TNBC94	infl	moderate	no	yes	1
TNBC5	infl	high	no	yes	10
TNBC119	excl	low	yes	yes	1
TNBC39	infl	high	no	yes	5
TNBC36	infl	moderate	no	yes	1
TNBC16	infl	moderate	no	yes	4
TNBC85	infl	low	no	yes	1
TNBC7	ign	no	yes	no	0
TNBC73	infl	low	no	no	0
TNBC115	infl	low	no	yes	6

## Sheet: Cohort A2 TCR repertoire MIXCR
sample	immunophenotype	perc.Nucleotide.clones	nr.Aminoacid.clonotypes	perc.Aminoacid.clonotypes	nr.In.frames	perc.In.frames	nr.Out.of.frames	perc.Out.of.frames	Sum.reads	Min.reads	X1st.Qu.reads	Median.reads	Mean.reads	X3rd.Qu.reads	Max.reads	Sum.UMIs	Min.UMIs	X1st.Qu.UMIs	Median.UMIs	Mean.UMIs	X3rd.Qu.UMIs	Max.UMIs	Clones10	Percentage10	Clonal.count.prop10	Clones25	Percentage25	Clonal.count.prop25	Gini.Simpson	ecol.Diversity
JA020	excluded	64	64	1	51	0.796875	13	0.203125	88	1	1	1	1.375	1.25	4	88	1	1	1	1.375	1.25	4	3	11.4	0.046875	7	25	0.109375	0.980114	3.699.287.568
JA061	excluded	31	31	1	28	0.903226	2	0.0645161	37	1	1	1	1.193.548.387	1	2	37	1	1	1	1.193.548.387	1	2	2	10.8	0.0645161	5	27	0.16129	0.964207	2.377.591.402
JA064	excluded	156	156	1	142	0.910256	13	0.0833333	207	1	1	1	1.326.923.077	1	8	207	1	1	1	1.326.923.077	1	8	5	11.1	0.0320513	18	25.1	0.115385	0.991155	558.305.038
JA074	excluded	98	98	1	87	0.887755	9	0.0918367	124	1	1	1	1.265.306.122	1	4	124	1	1	1	1.265.306.122	1	4	5	10.5	0.0510204	14	25	0.142857	0.988033	6.176.781.517
JA094	inflamed	85	84	0.988235	76	0.894118	8	0.0941176	106	1	1	1	1.247.058.824	1	4	106	1	1	1	1.247.058.824	1	4	4	10.4	0.0470588	12	25.5	0.141176	0.986116	5.188.889.322
JA113	inflamed	360	358	0.994444	314	0.872222	43	0.119444	522	1	1	1	1.45	2	12	522	1	1	1	1.45	2	12	11	10.7	0.0305556	38	25.1	0.105556	0.996	1.079.616.557
JA121	ignored	13	13	1	11	0.846154	2	0.153846	23	1	1	1	1.769.230.769	2	5	23	1	1	1	1.769.230.769	2	5	1	21.7	0.0769231	2	39.1	0.153846	0.880907	6.172.844.861
X1197	excluded	82	82	1	70	0.853659	12	0.146341	112	1	1	1	1.365.853.659	2	6	112	1	1	1	1.365.853.659	2	6	3	10.7	0.0365854	10	25	0.121951	0.984056	3.705.069.883
X1200	inflamed	515	515	1	449	0.871845	63	0.12233	662	1	1	1	1.285.436.893	1	4	662	1	1	1	1.285.436.893	1	4	23	10.3	0.0446602	72	25.1	0.139806	0.997704	3.298.383.884
X1482	excluded	14	14	1	13	0.928571	1	0.0714286	16	1	1	1	1.142.857.143	1	2	16	1	1	1	1.142.857.143	1	2	1	12.5	0.0714286	2	25	0.142857	0.921875	1.083.793.595
X1487	inflamed	85	85	1	71	0.835294	13	0.152941	113	1	1	1	1.329.411.765	2	5	113	1	1	1	1.329.411.765	2	5	4	10.6	0.0470588	13	26.5	0.152941	0.985668	459.495.966
X1491	excluded	76	76	1	63	0.828947	13	0.171053	92	1	1	1	1.210.526.316	1	3	92	1	1	1	1.210.526.316	1	3	5	12	0.0657895	11	25	0.144737	0.985113	5.441.020.022
X1537	ignored	129	129	1	111	0.860465	18	0.139535	178	1	1	1	1.379.844.961	2	6	178	1	1	1	1.379.844.961	2	6	4	10.1	0.0310078	15	25.8	0.116279	0.989648	5.929.225.228
X1563	ignored	47	47	1	45	0.957447	2	0.0425532	65	1	1	1	1.382.978.723	2	4	65	1	1	1	1.382.978.723	2	4	2	10.8	0.0425532	7	27.7	0.148936	0.973728	2.797.302.234
X1589	ignored	92	92	1	73	0.793478	18	0.195652	126	1	1	1	1.369.565.217	2	4	126	1	1	1	1.369.565.217	2	4	4	11.1	0.0434783	12	26.2	0.130435	0.986395	5.339.863.083
X1634	excluded	66	66	1	58	0.878788	7	0.106061	90	1	1	1	1.363.636.364	1.75	5	90	1	1	1	1.363.636.364	1.75	5	3	12.2	0.0454545	8	25.6	0.121212	0.980494	3.378.925.266
X1817	excluded	59	59	1	54	0.915254	5	0.0847458	72	1	1	1	1.220.338.983	1	4	72	1	1	1	1.220.338.983	1	4	3	11.1	0.0508475	8	25	0.135593	0.979938	3.433.648.318
X1858	inflamed	93	93	1	85	0.913978	8	0.0860215	129	1	1	1	1.387.096.774	1	9	129	1	1	1	1.387.096.774	1	9	2	10.1	0.0215054	10	26.4	0.107527	0.983475	2.750.586.657
X1966	ignored	64	64	1	59	0.921875	5	0.078125	94	1	1	1	146.875	2	4	94	1	1	1	146.875	2	4	3	12.8	0.046875	8	26.6	0.125	0.979855	3.609.428.105
X1971	inflamed	250	245	0.98	227	0.908	21	0.084	372	1	1	1	1.488	2	12	372	1	1	1	1.488	2	12	7	10.8	0.028	26	25.3	0.104	0.994046	7.147.548.396
X2007	excluded	120	120	1	110	0.916667	9	0.075	169	1	1	1	1.408.333.333	2	8	169	1	1	1	1.408.333.333	2	8	3	10.1	0.025	13	26	0.108333	0.987991	4.310.045.973
X2049	ignored	146	146	1	132	0.90411	14	0.0958904	192	1	1	1	1.315.068.493	1	4	192	1	1	1	1.315.068.493	1	4	6	10.4	0.0410959	19	25	0.130137	0.991645	8.720.356.968
X2266	inflamed	363	361	0.99449	325	0.895317	38	0.104683	523	1	1	1	144.077.135	2	10	523	1	1	1	144.077.135	2	10	11	10.7	0.030303	40	25.2	0.110193	0.99615	1.303.178.043
X2327	ignored	14	14	1	7	0.5	6	0.428571	22	1	1	1	1.571.428.571	1.75	4	22	1	1	1	1.571.428.571	1.75	4	1	18.2	0.0714286	2	36.4	0.142857	0.896694	7.020.079.108
X236	inflamed	116	116	1	109	0.939655	6	0.0517241	164	1	1	1	1.413.793.103	2	5	164	1	1	1	1.413.793.103	2	5	4	10.4	0.0344828	13	25.6	0.112069	0.988697	6.084.859.956
X243	ignored	32	32	1	30	0.9375	2	0.0625	38	1	1	1	11.875	1	3	38	1	1	1	11.875	1	3	2	13.2	0.0625	5	28.9	0.15625	0.963989	2.112.315.217
X2441	ignored	14	14	1	13	0.928571	1	0.0714286	16	1	1	1	1.142.857.143	1	2	16	1	1	1	1.142.857.143	1	2	1	12.5	0.0714286	2	25	0.142857	0.921875	1.083.793.595
X2842	inflamed	28	28	1	24	0.857143	4	0.142857	39	1	1	1	1.392.857.143	2	3	39	1	1	1	1.392.857.143	2	3	2	15.4	0.0714286	4	25.6	0.142857	0.957265	1.875.637.369
X4066	ignored	78	78	1	73	0.935897	5	0.0641026	116	1	1	1	1.487.179.487	2	5	116	1	1	1	1.487.179.487	2	5	4	12.1	0.0512821	9	25	0.115385	0.98365	4.382.076.867
X4101	inflamed	485	485	1	460	0.948454	24	0.0494845	656	1	1	1	135.257.732	2	12	656	1	1	1	135.257.732	2	12	15	10.1	0.0309278	58	25	0.119588	0.997174	145.046.636
X4254	inflamed	104	103	0.990385	91	0.875	12	0.115385	130	1	1	1	1.25	1	4	130	1	1	1	1.25	1	4	4	10.8	0.0384615	13	26.2	0.125	0.988047	5.711.140.359
X4273	inflamed	52	52	1	41	0.788462	10	0.192308	81	1	1	1	1.557.692.308	2	8	81	1	1	1	1.557.692.308	2	8	2	16	0.0384615	4	25.9	0.0769231	0.968755	1.736.336.096
X4411	ignored	4	4	1	4	1	0	0	5	1	1	1	1.25	1.25	2	5	1	1	1	1.25	1.25	2	1	40	0.25	1	40	0.25	0.72	3.073.940.765
X4412	inflamed	151	151	1	134	0.887417	16	0.10596	189	1	1	1	1.251.655.629	1	5	189	1	1	1	1.251.655.629	1	5	6	10.6	0.0397351	20	25.4	0.13245	0.99191	8.030.433.278
X4413	inflamed	248	247	0.995968	216	0.870968	32	0.129032	348	1	1	1	1.403.225.806	2	7	348	1	1	1	1.403.225.806	2	7	8	10.9	0.0322581	26	25.3	0.104839	0.994484	1.078.255.816
X4423	excluded	25	25	1	23	0.92	2	0.08	30	1	1	1	1.2	1	2	30	1	1	1	1.2	1	2	2	13.3	0.08	4	26.7	0.16	0.955556	1.916.829.313
X4441	inflamed	147	147	1	119	0.809524	27	0.183673	188	1	1	1	1.278.911.565	1	3	188	1	1	1	1.278.911.565	1	3	7	11.2	0.047619	20	25	0.136054	0.991965	967.708.751
X523	ignored	102	102	1	91	0.892157	10	0.0980392	134	1	1	1	131.372.549	2	5	134	1	1	1	131.372.549	2	5	5	10.4	0.0490196	15	25.4	0.147059	0.988193	5.638.614.041
X633	excluded	162	161	0.993827	147	0.907407	11	0.0679012	221	1	1	1	1.364.197.531	2	5	221	1	1	1	1.364.197.531	2	5	6	10.4	0.037037	22	25.8	0.135802	0.992281	8.874.069.753
X780	excluded	86	85	0.988372	75	0.872093	10	0.116279	101	1	1	1	1.174.418.605	1	3	101	1	1	1	1.174.418.605	1	3	5	11.9	0.0581395	12	25.7	0.139535	0.986766	5.828.034.621
X864	excluded	37	37	1	29	0.783784	8	0.216216	52	1	1	1	1.405.405.405	2	5	52	1	1	1	1.405.405.405	2	5	2	13.5	0.0540541	5	25	0.135135	0.965237	1.815.202.764
X894	inflamed	98	98	1	83	0.846939	14	0.142857	170	1	1	1	1.734.693.878	2	9	170	1	1	1	1.734.693.878	2	9	3	12.4	0.0306122	9	26.5	0.0918367	0.984083	3.589.899.763
X9311	ignored	106	106	1	90	0.849057	15	0.141509	147	1	1	1	1.386.792.453	2	4	147	1	1	1	1.386.792.453	2	4	5	11.6	0.0471698	13	25.9	0.122642	0.988107	6.189.489.435

## Sheet: Imaging T cell evasion
ID	type new	All border	CD11b+ CD163- border	CD163 border	CD8 border	CK border	CLEC9A border	other border	S100A7 border	CD11b+ CD163- center	CD163 center	CD8 center	CK center	CLEC9A center	other center	S100A7 center
TNBC14	excl	42261.9	0	13.6	14.8	35119	129.317	6456.55	57	0	0	48.2	39623.9	115.031	6536.63	187.37
TNBC25	excl	53297.2	0	0	775.388	39085.7	472.243	12343.2	0	0	0	0	0	0	0	0
TNBC52	excl	115274	54	0	2169.03	65531.4	274.07	46170.7	0	0	16.7	25.2	11594.4	103.977	21639.7	0
TNBC57	excl	164048	165.015	12.4	1009.97	127385	140.606	33009.1	59.1	519.974	35.7	50.8	179881	285.524	17365.7	245.999
TNBC61	excl	97564.3	0	6.92	1102.46	66230	194.04	29063	183.119	16.7	17.8	68.8	66206.1	69.1	18089.7	80.3
TNBC99	excl	42546	21.1	672.753	3716.22	14806.5	56	22961.7	16.3	0	125.14	141.685	13823.1	12.7	13240.2	79.9
TNBC105	excl	35012.6	0	23.1	11.8	30924.9	81.5	3360.63	88.8	127.309	55.9	73.6	59135	87.9	18372.3	235.265
TNBC108	excl	35116.4	9.09	87.2	784.386	22431.6	150.541	5330.05	5161.69	89	71.3	202.343	23664.3	28.1	9156.99	11413.1
TNBC112	excl	55351.6	2051.82	1490.48	507.653	39773.9	6.86	10509.3	71.1	507.797	195.068	150.071	71371.4	15.5	16112.7	184.576
TNBC115	excl	50605.1	34.2	4836.44	2131.79	23671.2	46.3	19239.2	83.3	16.4	206.276	82.3	60806.8	6.09	6264.08	616.402
TNBC116	excl	108165	2385.94	2447.86	1552.06	56183.1	57.1	40184	0	78.9	1306.24	79.3	44311.7	78.8	11199.1	8.93
TNBC117	excl	49423.8	0	0	95.7	37261.7	87.4	11546.7	104.789	0	6.52	29.5	27495.9	48.3	6735.93	1565.16
TNBC121	excl	66475.3	4.71	134.046	961.921	51291.2	174.063	12465.6	492.594	0	0	125.604	67687.1	150.552	19192.9	944.761
TNBC123	excl	55427	0	721.31	244.69	26708.2	55.3	27210.7	55.2	18.2	138.827	96.8	41893.1	132.048	15121.9	1449.33
TNBC154	excl	37932.9	0	0	163.656	31427.6	0	6174.63	10.8	0	0	15.3	67417.4	6.16	12120.7	0
TNBC176	excl	49338.3	1640.13	327.965	1317.45	22728.6	33.641	7537.18	15276.2	424.877	248.421	303.465	8624.54	47.3	1524.41	21984.1
TNBC180	excl	74811.4	182.6	0	476.639	63977.1	62.8	9447.81	199.735	9.63	0	11.6	32035.1	14.9	2521.74	26.6
TNBC184	excl	187962	152.61	317.688	302.747	101773	279.539	82658.4	0	112.488	2572.1	48.7	107008	656.018	79171.9	23.4
TNBC214	excl	97582.6	122.854	413.764	364.184	79603.1	165.234	15396	766.742	320.049	29.2	307.038	46828	99.4	16357.6	4902.66
TNBC219	excl	62220.3	361.101	5.8	181.207	42085.8	36.1	19075.5	0	769.956	49	0	57656.6	58.9	12140.3	48.2
TNBC3	ign	34308.6	0	0	110.619	23125.3	174.191	8681.23	1794.81	0	0	394.125	27031.9	645.069	19290.7	5174.11
TNBC11	ign	45486.7	0	0	0	40388.9	0	4861.97	14.6	4.35	0	42.7	46635.1	24.7	6085.31	83.6
TNBC20	ign	16871.9	47.4	6.49	29.8	8760.91	33.6	7238.67	0	123.627	45.3	14.4	50622.5	119.815	13172.6	0
TNBC45	ign	24864.5	0	0	86.9	19788.7	145.63	4312.52	278.75	26.5	0	100.258	54455.9	126.099	12063.8	2318.65
TNBC55	ign	27152.2	0	0	104.777	21068	22.5	5756.79	34.1	0	0	125.028	60220.4	6.95	14734.7	42.6
TNBC62	ign	65655.6	94.8	101.835	68.8	40514.5	64.3	22205.4	30.4	485.891	249.55	16.7	35333.8	87.5	4909.49	87.5
TNBC70	ign	26811.2	0	0	12.7	21564.2	9.79	5099.44	42.6	0	0	32	44696.7	54.8	8744.55	120.263
TNBC80	ign	21623	0	0	0	7597.67	0	13028.4	516.529	0	0	0	11276.5	23.4	14605.9	34.5
TNBC88	ign	88766.3	0	0	26.8	58166.8	0	29799.7	228.372	0	13.4	0	46684.2	6.96	80457.4	40.1
TNBC91	ign	40477.9	722.991	4643.62	33.164	31635.9	22	601.101	846.319	672.252	219.304	0	48064.8	10.2	1713.44	25.9
TNBC95	ign	46507.3	73.8	1440.87	7.6	37217.8	5.15	3888.8	3539.57	199.799	590.675	3.2	34390.2	10.8	8201.59	468.477
TNBC104	ign	62678.8	92.2	178.372	69.1	45087.7	6	15654.4	927.16	397.491	1272.07	286.968	66707.6	46.6	22639.1	613.27
TNBC109	ign	18405.4	1559.74	0	16.238	9476.3	16.238	6795.99	388.206	28.2	4.28	243.099	40467.8	93.9	15608.2	741.704
TNBC119	ign	48533	44.6	0	212.979	38885.3	131.068	7224.85	217.002	165.813	28.1	0	22453.3	24.6	3717.6	1529.66
TNBC122	ign	46234.3	45.2	2464.72	189.003	27699.2	162.675	3397.02	11595.1	3.02	161.466	53.3	24725.3	69.9	2974.09	9679.98
TNBC124	ign	32541.2	0	158.472	329.414	16171.6	42.5	10259.6	5430.44	9.68	43.7	136.63	16791.8	17	10865.4	17837
TNBC133	ign	29461.2	43.8	1377.37	93.1	24512.8	133.144	2994.56	56.6	0	919.755	3.53	22697.9	13.4	2929.04	115.521
TNBC144	ign	10089.4	0	0	52.3	2027.03	39.2	4387.53	3452.48	0	0	55.7	33812.7	22.3	38263.3	17440.8
TNBC175	ign	44278.4	0	0	37.9	33163.8	16.1	10726.7	0	0	38.35	57.5	16672.7	0	9821.8	19.175
TNBC197	ign	79907.7	6766.09	4394.98	17.5	41350.3	13.9	21740.7	5055.72	2205.74	693.253	6.56	43864.7	17.5	22572.7	428.889
TNBC200	ign	67376.1	9277.37	886.681	29.6	41487.5	11.8	13319	1792.44	7874.01	1539.55	3.01	53320.9	23.1	14213.3	4560.01
TNBC2	infl	31274.1	0	0	722.77	21588.8	421.295	5773.1	1318.12	62.4	0	1231.23	34477	838.857	16400.1	1583.49
TNBC5	infl	44625.2	0	1586.9	3931.16	15346.5	0	23422	147.723	0	4350.95	4707.29	28356.7	0	40390.7	426.935
TNBC16	infl	36463.4	0	0	70.1	28417.6	11.1	7468.36	277.424	0	0	220.749	92641	12.9	8191.82	322.162
TNBC21	infl	64899.6	329.153	5827.36	8115.13	33869.5	1895.01	13104	36.7	23.1	1719.19	2252.51	58926	635.581	8297.86	68.6
TNBC26	infl	12970.6	14.4	0	169.469	10728.1	16.3	1885.73	127.858	0	0	511.12	14411	19	5092.36	1001.38
TNBC28	infl	43637.6	0	0	310.166	32442.4	121.079	9989.26	0	370.114	6.22	919.749	45481.6	147.274	12626.3	940.019
TNBC39	infl	69128.1	707.539	339.329	4158.49	43190.7	812.972	3895.03	15317.3	305.841	768.159	2409.33	58903	481.203	3338.89	10630.3
TNBC64	infl	52247.8	0	43.8	906.6	45332.6	137.034	4545.2	294.757	0	5.97	275.119	45644.6	82	7609.18	1393.03
TNBC65	infl	45419.6	79.8	0	10243.3	31679.3	107.866	3122.84	67.5	366.723	27.3	8013.31	40826.2	54.1	9298.2	5068.19
TNBC69	infl	22077.1	0	369.822	1479.29	5432.47	0	14102	323.703	195.89	1517.87	3177.68	22060.9	20.1	69167.2	1434.72
TNBC90	infl	67698	339.34	0	1029.91	55589.2	32.6	9978.44	224.488	1677.37	25	1024.83	105641	76.9	13227.4	244.782
TNBC79	infl	116295	179.99	2214.09	5508.69	56975.4	151.984	35036.5	132.565	312.201	1235.14	1342.68	40630.5	541.283	18562	21.5
TNBC89	infl	41393.1	0	147.921	804.631	32010.4	127.961	7575.02	566.958	0	0	1974.15	32181.3	90.3	11599.5	1223.41
TNBC94	infl	84550.2	7478.25	4173.34	1157.31	10891.5	41.9	57875.8	2050.95	877.392	5473.82	350.572	13659.9	6.45	22074.7	5234.92
TNBC99	infl	40101.2	5.72	0	8.14	36173.9	47.6	3548.68	9.88	14.1	0	165.285	70856.4	13.6	4066.8	4.55
TNBC113	infl	45237.3	0	204.234	1965.92	30655.4	146.347	9413.92	2282	70.4	994.96	3727.21	37763	199.125	11611.8	6163.79
TNBC118	infl	61598.9	0	2337.9	3448.14	25790.1	48	29454.3	49.4	0	471.31	727.374	62276.3	133.203	52722.2	12.7
TNBC125	infl	98253.9	2743.22	3429.61	6784.24	45063.5	68.5	38168.8	1079.66	616.834	3436.8	2363.93	46827.9	85.6	32317.5	3825.07
TNBC127	infl	112282	36.8	875.698	488.005	94299.4	506.372	14992	302.693	43.7	340.799	2481.9	120477	213.013	30429.1	2018.68
TNBC128	infl	49550.7	285.398	64.8	1022.5	27494.4	482.601	5950.3	13407.5	330.894	299.598	2640.12	53282.6	708.79	8737.37	10413.4
TNBC130	infl	46123.9	0	31.9	69.106	32477.2	34.3	12837.2	34.1	489.278	20.1	281.81	59993.8	206.577	27976.4	46.7
TNBC138	infl	41244.8	37.8	0	124.003	38045.8	51.4	2674.42	37.8	231.253	0	99.2	59870.3	312.111	1764.52	34.1
TNBC150	infl	27487.8	0	0	0	9443.91	0	17188.4	344.441	0	6.62	6.62	60961.1	13.2	8825.27	475.098
TNBC179	infl	59143.8	4403.56	446.398	836.491	34609.5	263.19	17777.9	128.442	5610.45	280.227	1105.36	48645.5	213.734	19668.4	379.481
TNBC195	infl	57363.4	8.64	24.2	1033.39	31553	52.9	21940.7	2263.96	49.6	0	2017.53	43206	52	27235.3	9569.4

## Sheet: imaging immune effector cells
ID	score vectra	All Border Stroma	All Border Tumor	All Border Total	All Center Stroma	All Center Tumor	All Center Total	All Total	Cd20 Border Stroma	CD20 Border Tumor	CD20 Border Total	CD20 Center Stroma	CD20 Center Tumor	CD20 Center Total	CD20 Total	CD3 Center Border	CD3 Center Tumor	CD3 Border Tumor	CD3 Center Stroma	CD3 Center Tumor	CD3 Center Total	CD3 Total	CD8 Border Stroma	CD8 Border Tumor	CD8Border Total	CD8 Center Stroma	CD8 Center Tumor	CD8 Center Total	CD8 Total	CD56 Border Stroma	CD56 Border Tumor	CD56 Border Total	CD56 Center Stroma	CD56 Center Tumor	CD56 Center Total	CD56 Total	CD68 Border Stroma	CD68 Border Tumor	CD68 Border Total	CD68 Center Stroma	CD68 Center Tumor	CD68 Center Total	CD68 Total	CK Border Stroma	CK Border Tumor	CK Border Total	CK Center Stroma	CK Center Tumor	CK Center Total
TNBC10	excl	543.858	671.861	607.86	377.059	791.289	584.174	596.017	483.824	6.82	245.321	7.59	0.912	4.25	124.786	86.2	0	43.1	4.09	0.752	2.42	22.8	343.102	41.4	192.247	21.9	3.89	12.9	102.57	45.2	12.3	28.7	101.984	68.9	85.5	57.1	1.14	0	0.568	1.04	0	0.519	0.544	87.8	5013.11	2550.44	103.404	6251.05	3177.22
TNBC20	excl	938.573	434.991	686.782	516.062	526.781	521.422	604.102	1055.9	109.57	582.737	6.18	1.81	4	293.367	127.808	7.25	67.5	17.7	6.84	12.3	39.9	1457.03	145.126	801.077	162.941	21.7	92.3	446.696	12.6	0	6.3	12.4	2.61	7.5	6.9	121.937	39.8	80.9	174.017	41	107.527	94.2	37.1	3210.85	1623.98	73.8	4579.15	2326.49
TNBC21	excl	1109.23	768.399	938.812	1176.09	809.955	993.024	965.918	1172.38	344.885	758.634	268.966	70.2	169.608	464.121	2186.22	374.434	1280.33	878.63	191.255	534.943	907.635	2209.1	467.227	1338.16	537.269	91.1	314.192	826.177	62.6	20.2	41.4	32	3.34	17.7	29.5	87.2	27.1	57.2	207.529	45.1	126.332	91.8	56.4	5646.57	2851.5	231.485	6542.39	3386.94
TNBC25	excl	892.336	1073.24	982.789	544.219	1172.2	858.208	934.873	983.237	90.9	537.07	14.5	0	7.27	333.302	1304.39	74.2	689.301	132.66	14.2	73.4	452.422	1322.18	302.358	812.27	258.499	48.3	153.384	558.852	5.12	2.03	3.57	0	3.08	1.54	2.79	222.011	113.506	167.759	42	11.5	26.8	113.533	69.3	9396.71	4733.03	877.437	9757.73	5317.58
TNBC48	excl	696.983	931.14	814.062	306.984	992.683	649.834	737.422	969.02	168.596	568.808	38.7	0	19.3	312.394	2327.09	349.661	1338.37	177.728	20.1	98.9	759.97	980.93	253.445	617.187	77.1	13.9	45.5	350.417	141.658	23	82.4	0	0	0	43.9	481.219	173.754	327.487	152.679	25.8	89.2	216.307	57.7	7521.46	3789.56	67.4	8814.86	4441.15
TNBC63	excl	848.703	714.556	781.63	493.508	1059.36	776.433	779.031	571.031	9.29	290.159	7.45	1.75	4.6	147.379	3050.47	192.234	1621.35	319.128	141.631	230.38	925.866	973.285	138.751	556.018	88.1	31.8	60	308.007	11.6	0	5.79	1.08	0	0.538	3.17	695.427	148.406	421.917	102.608	24.5	63.6	242.74	56.2	5928.27	2992.23	164.393	9790.25	4977.32
TNBC64	excl	781.758	810.394	796.076	797.384	1090.34	943.864	869.97	151.835	8.14	80	15.9	0	7.93	44	80.3	4.55	42.4	10.6	0	5.31	23.9	240.39	26	133.206	10.4	4.39	7.41	70.3	0	0	0	0	0	0	0	15.7	0	7.86	0.543	0	0.271	4.07	170.303	6002.03	3086.16	173.901	7708.46	3941.18
TNBC95	excl	484.387	597.188	540.788	304.942	504.185	404.564	477.217	83.1	0.805	41.9	0	0	0	22.4	36.8	0	18.4	75.4	19.2	47.3	31.9	139.078	1.06	70.1	22.1	4.19	13.2	43.5	32.6	2.23	17.4	2.21	0	1.11	9.82	5.76	2.12	3.94	20.3	3.38	11.8	7.62	17.2	5376.26	2696.74	84.1	4549.69	2316.91
TNBC96	excl	510.519	809.705	660.112	560.327	793.375	676.851	665.692	39.6	0	19.8	8.89	0	4.44	14.7	229.445	27.6	128.518	282.469	33.3	157.868	138.301	65.8	4.63	35.2	14.5	3.9	9.2	26.5	4.73	5.22	4.98	2.74	10.9	6.8	5.59	230.395	39.5	134.95	97.5	31.4	64.4	111.447	252.96	6597	3424.98	380.947	6791.55	3586.25
TNBC100	excl	885.83	889.776	887.803	478.247	922.483	700.365	775.341	3399.78	2974.22	3187	16.6	9.36	13	1282.59	443.246	76.6	259.929	256.138	146.796	201.467	224.851	329.713	11.1	170.387	28.7	7.84	18.3	79.1	121.638	13.8	67.7	6.79	1.82	4.31	29.7	69.5	0	34.8	85.7	14.2	50	43.9	110.739	4315.67	2213.2	190.399	7116.6	3653.5
TNBC105	excl	753.702	700.331	727.016	726.321	989.816	858.068	792.542	73.7	0	36.9	1.49	0	0.69	19.4	463.02	29.5	246.28	9.85	5.32	7.58	126.932	136.601	11.8	74.2	8.3	1.11	4.71	39.5	9.31	52.5	30.9	2.27	6.25	4.41	18.1	0	0	0	0	0	0	0	730.091	4846.48	2788.28	268.06	6195.07	3231.57
TNBC112	excl	983.902	826.575	905.239	1098.04	957.894	1027.97	962.513	137.322	7.92	72.6	30.9	1.35	16.1	46.3	1058.49	54.9	556.691	646.697	35	340.843	455.962	386.777	43.8	215.266	107.332	19	63.2	144.285	1.22	0	0.612	2.29	0	1.14	0.86	583.843	120.018	351.93	128.508	37.2	82.8	226.358	180.899	7169.86	3675.38	345.838	8840.84	4593.34
TNBC115	excl	577.26	1007.79	792.525	511.14	1045.58	778.362	785.027	292.559	10.2	151.396	2.15	0	1.08	71.8	1125.7	21.5	573.603	101.254	3.44	52.3	297.643	228.594	8.18	118.385	151.875	6.67	79.3	97.7	21.1	1.66	11.4	0.43	0.439	0.435	5.58	58.8	23	40.9	154.465	24.9	89.7	66.7	115.544	8926.97	4521.26	407.667	9725.42	5066.55
TNBC123	excl	470.663	601.87	536.267	470.629	596.994	533.812	534.957	69.2	5.61	37.4	0	0	0	17.5	72.4	0	36.2	23.2	0.523	11.9	23.2	398.549	37.9	218.232	56.1	3.57	29.8	117.742	6.07	1.09	3.58	3.77	0.879	2.32	2.91	166.61	33.4	100.025	213.852	10.4	112.105	106.468	64.7	4885.42	2475.05	172.192	5405.95	2789.07
TNBC124	excl	492.405	432.238	462.322	409.372	461.773	435.573	445.861	195.891	2.09	99	0	0	0	38.1	77	7.14	42.1	31.8	4.88	18.3	27.5	249.796	48.9	149.356	22.1	7.96	15	66.7	10.4	0	5.22	1.49	0	0.746	2.47	0	0	0	0	0	0	0	60.3	3811.13	1935.71	110.751	4220.05	2165.4
TNBC212	excl	773.464	1103.38	938.423	681.028	1164.47	922.75	931.706	1545.64	46	795.845	127.506	1.45	64.5	482.403	1197.24	40.3	618.785	161.92	17.1	89.5	391.947	457.104	56.3	256.725	81.7	13.7	47.7	167.143	6.75	0.959	3.86	0	0	0	2.2	29.4	7.31	18.3	5.12	11.1	8.11	14	12.1	8889.17	4450.65	119.345	6392.67	3256.01
TNBC214	excl	820.036	1179.58	999.808	500.032	1115.82	807.928	926.008	590.329	37.2	313.779	0	0	0	193.095	1308.67	94.2	701.442	11.6	10.9	11.2	435.97	299.228	129.258	214.243	8.51	5.59	7.05	134.555	0	15.7	7.85	0	3.34	1.67	5.47	247.845	35.4	141.612	10	7.84	8.94	90.6	24.3	7925.09	3974.68	193.143	6930.29	3561.72
TNBC219	excl	852.08	926.644	889.362	490.443	1050.84	770.642	841.874	460.876	42.4	251.624	0	0	0	150.974	1765.45	165.884	965.669	116.271	21.3	68.8	606.916	1287.55	212.519	750.032	5.41	3.84	4.63	451.87	1.3	0	0.651	0	0	0	0.391	64.4	60	62.2	237.241	51.3	144.294	95	129.476	6745.8	3437.64	517.405	9563.92	5040.66
TNBC19	ign	240.512	704.75	472.631	283.269	733.225	508.247	486.877	80.4	4.24	42.3	0	0	0	25.4	37.4	9.84	23.6	9.8	17.9	13.8	19.7	80.2	16.6	48.4	24.5	25.1	24.8	39	4.33	0	2.17	10.5	5.08	7.78	4.41	36.6	14.6	25.6	19.1	6.73	12.9	20.5	135.051	6028.98	3082.01	293.109	6294.16	3293.64
TNBC37	ign	519.478	628.239	573.858	596.396	511.833	554.115	563.986	7.17	0	3.59	0	0.45	0.225	1.91	123.06	20.9	72	57.9	7.44	32.7	52.3	75.3	13.6	44.4	48.6	7.86	28.3	36.4	0.654	0	0.327	0	0.435	0.218	0.272	526.108	308.142	417.125	229.854	75.1	152.459	284.792	32.2	5019.86	2526.02	91.7	4412.21	2251.96
TNBC55	ign	641.942	951.045	796.493	544.965	997.485	771.225	783.859	76.3	19.9	48.1	3.08	3.57	3.32	29.3	381.089	147.828	264.458	71.6	30.1	50.8	157.638	275.155	148.84	211.997	75	46.8	60.9	136.444	19.2	10.3	14.8	8.23	4.53	6.38	11.2	75.4	38.5	57	42.2	7.65	24.9	42.9	332.927	5720.4	3026.66	438.174	7262.1	3850.14
TNBC57	ign	900.438	702.843	801.64	862.323	899.34	880.832	833.317	316.882	5.73	161.304	18.2	0	8.62	113.748	599.847	24.2	311.999	188.85	12.6	100.722	231.216	1043.92	52.1	548.002	351.877	18.2	185.016	430.91	27.5	1.68	14.6	8.82	0.372	4.59	11.4	55.6	14.3	34.1	8.94	0.503	4.44	22.4	167.065	5840.64	3003.85	196.638	7807.49	4002.07
TNBC55	ign	619.429	1011.5	815.466	889.637	1214.6	1052.12	868.056	813.415	87.9	450.663	17.5	0	8.75	352.461	1338.33	145.767	742.05	230.87	46.3	138.566	607.942	769.234	165.908	467.571	225.999	23.2	124.607	391.357	10.8	0	5.38	0	0	0	4.18	256.919	82.6	169.764	60.3	28	44.1	141.849	49.6	7046.44	3548.04	305.748	8195.07	4250.41
TNBC62	ign	269.216	704.463	486.84	462.563	697.785	580.174	521.84	0	0	0	0	0	0	0	10.1	0	5.04	37.8	1.55	19.7	10.5	69.6	3.01	36.3	66.2	1.86	34	35.4	1.78	30.1	15.9	17.6	9.51	13.6	15	0	0	0	0	0	0	0	29.2	5938.61	2983.89	29.6	6517.57	3273.59
TNBC80	ign	402.96	456.528	429.744	400.672	494.444	447.558	436.501	10.3	0	5.17	2.39	0	1.12	3.71	249.399	52.6	150.999	79.7	15.5	45.9	110.256	79.4	17.4	48.4	26.5	0.889	13	35.2	0	0	0	0	8.55	4.5	2.31	23.7	3.92	13.8	2.54	0	1.19	8.84	74.2	3774.97	1924.57	98.1	3946.53	2022.31
TNBC83	ign	417.629	587.159	502.394	627.603	577.095	602.349	555.703	1.27	0	0.635	4.38	0	2.19	1.47	45.9	1.9	23.9	104.937	19.5	62.2	44.3	42.1	2.56	22.4	4.99	3	3.99	12.6	5.45	0.951	3.2	8.53	1.26	4.89	4.1	5.13	2.85	3.99	5.59	4.85	5.22	4.65	32.3	4796.76	2414.53	145.197	4678.7	2411.95
TNBC84	ign	583.379	524.073	553.726	599.335	462.792	531.063	542.395	137.527	4.47	71	0	0	0	35.5	188.932	16.9	102.908	41.2	2.11	21.6	62.3	233.01	20.3	126.663	40.6	2.4	21.5	74.1	0	3.6	1.8	0	0	0	0.9	20.9	8.97	14.9	27.5	0.445	14	14.5	47.2	4450.49	2248.84	55.9	3949.2	2002.55
TNBC87	ign	555.834	1038.25	797.043	692.11	1087.16	889.637	854.024	0.717	0	0.359	1.15	0	0.575	0.492	12.9	0	6.44	19.4	2.82	11.1	9.3	24.7	0	12.4	33.7	2.82	18.3	16	0.68	9.83	5.26	0	0	0	2.02	5.44	0	2.72	2.4	0	1.2	1.79	276.114	7303.36	3789.74	780.686	7379.95	4080.32
TNBC88	ign	396.181	931.168	663.674	393.27	1042.36	717.813	690.744	68.2	0	34.1	0	0	0	17	26.1	2.67	14.4	45.8	65.6	55.7	35	225.232	7.13	116.181	10.3	9.5	9.89	63	4.19	12.7	8.42	2.42	2.57	2.5	5.46	60.1	4.96	32.5	16.2	0	8.08	20.3	37.2	7920.43	3978.82	112.506	8130.49	4121.5
TNBC91	ign	418.622	834.14	626.381	374.613	799.231	586.922	596.787	0	0	0	0	0	0	0	989.899	72.2	531.031	0	0	0	132.758	0	0	0	0	0	0	0	0	0	0	0	0	0	0	338.095	3.15	170.624	0	1.22	0.609	43.1	41.7	7159.36	3600.54	51.9	7332.95	3692.43
TNBC93	ign	220.709	552.531	386.62	264.585	577.601	421.093	408.166	39.1	13.2	26.2	0	0	0	9.81	425.74	206.207	315.974	7.85	5.2	6.53	122.569	165.012	118.155	141.584	2.06	0	1.03	53.7	4.85	5.28	5.07	0	0	0	1.9	103.711	110.697	107.204	43.1	20.1	31.6	60	25.1	4438.33	2231.72	92.1	5192.29	2642.2
TNBC119	ign	752.068	678.913	715.49	694.114	826.658	760.386	734.731	40.2	0	20.1	0	1.02	0.512	11.7	37.5	1.25	19.4	12	2.21	7.12	14.1	591.601	24.4	307.986	90.1	20.7	55.4	199.728	15.8	10.5	13.1	60.5	17.2	38.8	24.2	36.5	11.5	24	41.8	5.82	23.8	23.9	85.1	5760.03	2922.57	135.764	7174.8	3655.28
TNBC133	ign	481.653	666.557	574.105	599.072	814.837	706.955	640.53	510.289	35.5	272.906	12.5	3.31	7.93	140.416	323.872	23.2	173.524	181.656	31.7	106.675	140.099	215.496	45.3	130.397	123.644	30.6	77.1	103.757	54.3	10.2	32.3	87	17.3	52.2	42.2	88	19.2	53.6	141.704	30.8	86.3	69.9	56.7	5845.26	2950.98	238.654	6835.91	3537.28
TNBC150	ign	578.085	970.273	774.179	479.074	954.766	716.92	757.001	208.013	23.6	115.792	0	3.93	1.96	81.6	310.553	252.687	281.62	108.265	80.5	94.4	225.442	78.1	35.2	56.6	9.06	7.29	8.17	42.1	0	0	0	0	0	0	0	18.9	77.6	48.2	642.501	124.385	383.443	148.802	15.3	5659.91	2837.59	47.7	6730.1	3388.88
TNBC197	ign	814.537	780.831	797.684	563.553	884.6	724.076	755.622	96.1	4.86	50.5	0	0	0	21.6	191.442	1.62	96.5	48.3	3.35	25.8	56.1	54.9	1.62	28.3	43.1	4.77	23.9	25.8	10.6	0	5.28	12.2	1.24	6.72	6.1	0	0	0	0	0	0	0	155.595	6903.65	3529.62	160.343	8180.21	4170.28
TNBC200	ign	726.796	815.435	771.115	0	727.283	0	0	65.9	16.7	41.3	0	1.96	0	0	267.185	103.957	185.571	0	29.5	0	0	96.1	61	78.5	0	10.9	0	0	9.67	2.8	6.24	0	0.907	0	0	337.122	167.665	252.394	0	71.7	0	0	159.177	6416.12	3287.65	0	6689.83	0
TNBC223	ign	695.325	1111.4	903.362	663.897	1116.73	890.312	899.447	463.688	65.4	264.541	73.2	1.67	37.4	196.411	535.283	49	292.139	294.142	12.2	153.154	250.443	235.865	65.7	150.794	138.929	10.1	74.5	127.914	0	0	0	0	0	0	0	232.943	87.5	160.237	122.79	46.8	84.8	137.6	31.1	7639.99	3835.57	89	9921.25	5005.14
TNBC5	infl	742.548	561.734	652.141	947.079	587.961	767.52	709.83	781.04	68.8	424.922	1459.63	290.461	875.046	649.984	300.298	40.2	170.246	406.232	67.6	236.94	203.593	1006.53	688.382	847.457	1018.76	364.233	691.498	769.478	110.232	33.5	71.9	122.331	27.2	74.8	73.3	0	0	0	1.6	0.615	1.11	0.554	81.7	3822.46	1952.08	135.911	4097.36	2116.64
TNBC6	infl	918.533	967.683	943.108	962.274	940.383	951.328	947.218	608.966	32.7	320.854	283.98	17	150.508	235.681	657.768	152.22	404.994	446.558	87.5	267.041	336.017	1408.02	404.523	906.271	725.304	182.923	454.113	680.192	0.787	0	0.393	2.41	0	1.21	0.8	82.6	11.6	47.1	40	3.74	21.9	34.5	496.004	7659.46	4077.73	1123.71	8394.26	4758.98
TNBC8	infl	1318.33	1386.57	1352.45	1549.69	1582.38	1566.03	1488.37	164.119	37	100.568	168.13	26.2	97.2	98.4	573.004	220.868	396.936	974.801	368.34	671.57	571.703	6915.53	3620.77	5268.15	3555.23	2178.15	2866.69	3739.95	6.36	0	3.18	30.7	1.06	15.9	11.3	219.297	252.945	236.121	202.7	186.659	194.679	209.749	435.103	7914.04	4174.57	1099.24	11396	6247.62
TNBC12	infl	661.437	855.093	758.265	621.683	850.71	736.196	749.777	246.468	65.4	155.948	36.7	6.24	21.5	104.219	1316.82	357.071	836.943	546.374	123.726	335.05	643.907	761.401	273.66	517.53	492.81	51.2	272.022	423.104	2.07	15	8.56	0	0	0	5.27	434.483	188.26	311.371	512.374	74.3	293.329	304.432	13.4	6597.51	3305.43	21	7573.29	3797.16
TNBC16	infl	1104.25	777.893	941.073	1035.12	626.757	830.938	892.889	624.105	47.4	335.755	122.767	2.55	62.7	216.275	615.889	91.5	353.684	238.082	8.51	123.297	252.889	1303.62	306.768	805.194	271.041	56.4	163.745	524.56	0.408	0	0.204	0	0	0	0.115	126.558	81.7	104.105	84.2	3.17	43.7	77.7	47	5482.73	2764.89	119.002	5479.32	2799.16
TNBC69	infl	875.385	1057.95	966.665	1166.16	1022.63	1094.39	1045.27	1054.06	429.781	741.919	1321.75	245.48	783.617	767.579	1327.96	1121.29	1224.63	1091.68	468.255	779.965	950.989	1235.67	1662.46	1449.07	2227.73	992.785	1610.26	1548.26	246.364	214.181	230.272	134.173	36.1	85.1	140.947	0	0	0	0.74	0.753	0.746	0.459	105.031	4827.77	2466.4	303.104	7143.07	3723.09
TNBC75	infl	937.452	920.752	929.102	927.584	948.82	938.202	932.894	128.708	37.2	83	8.94	4.5	6.72	51.2	359.76	98	228.879	218.188	59.4	138.814	191.352	488.183	286.078	387.13	191.998	62.6	127.313	278.873	0	0	0	32	0	16	6.67	190.645	131.609	161.127	824.959	71.1	448.01	280.661	31.8	5972.4	3002.09	228.501	7907.33	4067.92
TNBC76	infl	796.806	1229.39	1013.1	704.508	1376.41	1040.46	1024.82	48.4	4.89	26.7	6.95	1.94	4.45	17.1	588.024	92.2	340.136	302.003	148.11	225.056	290.816	1063.41	185.72	624.564	117.565	78.5	98	398.903	0.774	4.82	2.8	0	3.05	1.52	2.25	1013.11	275.202	644.154	313.145	89.4	201.268	454.345	265.589	9084.28	4674.94	200.109	10595.8	5397.97
TNBC79	infl	1090.89	866.651	978.771	1120.65	795.502	958.074	968.915	77	1.87	39.5	429.42	0	214.71	122.913	719.178	100.707	409.942	997.111	36.6	516.864	460.857	882.033	276.128	579.08	312.885	60.2	186.566	392.169	3.26	1.25	2.26	9.44	0	4.72	3.49	29.1	19.5	24.3	38	5.29	21.6	23	261.636	4772.11	2516.87	564.057	6175.33	3369.7
TNBC89	infl	648.112	871.1	759.606	962.107	918.555	940.331	841.754	157.559	43.5	100.518	133.743	47.9	90.8	96.1	1228.15	695.466	961.808	2099.87	758.307	1429.09	1174.21	576.06	717.344	646.702	1416.03	660.771	1038.4	824.746	5.76	11.3	8.52	2.62	13.6	8.09	8.33	17.8	22	19.9	52.9	30.8	41.9	29.9	82.1	4207.33	2144.72	111.761	5701.17	2906.46
TNBC94	infl	773.128	501.298	637.213	1364.88	620.193	992.537	814.875	404.802	60.7	232.726	310.453	19.2	164.851	198.789	1900.37	147.638	1024	1940.23	123.994	1032.11	1028.06	295.49	33.9	164.705	789.605	65.2	427.396	296.05	36.2	3.16	19.7	24.1	3.79	13.9	16.8	49.3	30.9	40.1	68.9	44	56.5	48.3	41.8	4351.45	2196.61	145.213	5165.73	2655.47
TNBC98	infl	1241.45	1266.69	1254.07	660.415	1274.37	967.392	1165.86	298.813	51.9	175.376	0	0.797	0.399	121.537	692.16	114.074	403.117	40.2	9.86	25	286.781	3020.22	1354.12	2187.17	45.2	32.8	39	1526.2	0	0	0	0	0	0	0	926.73	307.817	617.273	139.611	109.538	124.574	465.674	75.3	8345.86	4210.58	113.112	9245.96	4679.54
TNBC104	infl	997.684	841.542	919.613	917.048	864.11	890.579	906.064	254.242	32	143.132	28.7	2.62	15.6	83.6	246.272	39.6	142.932	263.282	20.9	142.095	142.541	116.595	66.1	91.3	121.319	14.3	67.8	80.4	0.934	0	0.467	6.77	2.06	4.41	2.31	171.937	117.803	144.87	610.316	80.6	345.449	238.473	201.866	6155.07	3178.47	345.227	7192.4	3768.82
TNBC113	infl	1020.42	1102.24	1061.33	950.725	1030.66	990.693	1022.09	376.614	157.635	267.124	350.846	122.499	236.673	250.207	167.688	16.5	92.1	575.535	179.653	377.594	250.696	679.316	493.282	586.299	1001.32	902.165	951.744	789.324	35	5.64	20.3	56.6	9.13	32.9	27.3	171.738	114.751	143.245	603.386	401.72	502.553	342.861	61.9	3430.11	1746.01	304.025	5507.07	2905.55
TNBC116	infl	1038.93	1103.92	1071.43	999.954	1243.36	1121.66	1083.98	932.821	167.714	550.267	0	6.69	3.34	413.536	2662.48	813.392	1737.94	82.9	255.086	169.004	1345.7	941.105	513.64	727.373	78.1	223.845	150.954	583.268	4.02	2.07	3.04	0	3.34	1.67	2.7	300.513	172.564	236.538	0	3.34	1.67	177.822	328.736	7540.76	3934.75	733.897	7417.53	4075.71
TNBC118	infl	600.059	662.879	631.469	1298.78	990.533	1144.66	888.064	117.532	48.1	82.8	197.981	21	109.491	96.1	138.924	29	84	202.758	68.6	135.677	109.829	568.02	452.655	510.338	128.964	80.5	104.722	307.53	12.4	5.06	8.71	10.9	2.44	6.68	7.69	0	0	0	0.587	0	0.294	0.147	111.409	4392.65	2252.03	114.605	4888.31	2501.46
TNBC125	infl	889.634	820.488	855.061	767.898	924.865	846.381	851.406	29.1	3.78	16.5	0	10.9	5.47	11.8	85.5	6.6	46.1	24.9	4.99	14.9	33	639.171	175.417	407.294	756.96	64.6	410.764	408.755	17.2	8.1	12.6	9.78	1.53	5.66	9.7	28.9	4.62	16.8	8.73	0.752	4.74	11.7	125.769	6268.28	3197.02	343.51	8291.25	4317.38
TNBC128	infl	860.041	695.028	777.535	858.686	728.463	793.574	785.02	1130.16	496.178	813.17	787.594	920.314	853.954	832.202	892.354	122.411	507.382	960.133	100.212	530.172	518.018	1249.95	357.424	803.687	632.169	187.032	409.601	619.78	112.533	8.78	60.7	150.549	12	81.3	70.3	708.836	201.089	454.962	673.146	140.806	406.976	432.569	77.6	5248.57	2663.08	91.1	5384.79	2737.96
TNBC129	infl	855.484	541.858	698.671	679.952	564.238	622.095	658.368	710.574	70.1	390.324	135.993	9.4	72.7	223.151	841.714	63.9	452.813	229.887	62.1	145.999	291.332	1224.47	276.032	750.25	428.321	222.776	325.548	526.723	24.2	1.3	12.7	16.2	3.44	9.83	11.2	100.427	27	63.7	57.7	11.6	34.7	48.4	84.3	3232.83	1658.59	103.896	3866.89	1985.39
TNBC130	infl	802.335	937.735	870.035	1025.87	1107.01	1066.44	968.239	11.6	0	5.78	6.66	1.7	4.18	4.98	234.978	63.7	149.358	218.218	140.709	179.464	164.411	508.479	325.817	417.148	195.485	252.019	223.752	320.45	0.521	0	0.261	0	0	0	0.13	573.121	316.514	444.818	393.875	294.495	344.185	394.501	36.2	7189.25	3612.75	222.133	9462.94	4842.54
TNBC131	infl	775.964	782.17	779.067	847.357	930.831	889.094	836.7	331.932	232.552	282.242	140.449	31	85.7	179.307	193.519	30.8	112.149	110.985	32.2	71.6	90.9	333.258	347.735	340.497	308.26	520.946	414.603	379.314	7.84	8.52	8.18	15.3	6.28	10.8	9.55	574.749	403.658	489.203	220.195	166.561	193.378	334.247	136.723	5773.81	2955.27	91.3	6634.36	3362.82
TNBC177	infl	571.385	688.212	629.798	520.003	712.802	616.402	625.014	185.492	0	92.7	22.6	0	11.3	63.7	98.7	14.5	56.6	27.7	3.85	15.8	42	932.683	37.6	485.138	228.814	15.9	122.36	355.574	1.94	0	0.972	1.25	1.47	1.36	1.11	262.332	63.5	162.896	288.152	74.5	181.336	169.481	104.991	6079.48	3092.23	99.7	6196.46	3148.07
TNBC179	infl	754.094	895.045	824.57	674.429	868.314	771.372	797.971	245.415	0	122.707	26.5	0	13.2	68	623.666	105.833	364.75	646.015	156.622	401.319	383.034	244.272	138.918	191.595	198.432	84.2	141.313	166.454	0	0	0	2	0.49	1.25	0.623	377.276	168.489	272.883	595.413	111.113	353.263	313.073	357.152	6353.81	3355.48	341.576	6113.01	3227.29
TNBC206	infl	627.444	744.519	685.982	892.537	777.003	834.77	760.376	888.83	254.07	571.45	1446.65	143.879	795.265	683.358	2074.05	357.416	1215.73	1730.93	212.444	971.687	1093.71	631.619	259.762	445.69	1162.01	297.694	729.851	587.771	7.51	0	3.76	9.91	0	4.95	4.35	215.404	60.5	137.969	294.465	72.9	183.67	160.82	16.6	5775.96	2896.26	27.5	5821.63	2924.57
TNBC209	infl	711.855	1207.96	959.908	656.412	1289.54	972.974	966.441	931.865	22	476.953	86.4	8.47	47.4	262.191	1928.09	80.2	1004.14	531.347	52.1	291.745	647.944	678.847	192.756	435.802	236.901	66	151.464	293.633	1.29	0	0.644	1.39	0	0.694	0.669	329.416	47.2	188.319	206.98	29.8	118.377	153.348	25.6	10964.8	5495.22	100.909	11765	5932.94
TNBC211	infl	684.078	1032.94	858.509	370.756	1113.5	742.127	800.318	6.59	2.32	4.45	2.96	0.851	1.91	3.18	223.569	179.641	201.605	226.257	134.787	180.522	191.064	252.814	280.477	266.645	139.949	190.17	165.059	215.852	0	0	0	0	0.433	0.217	0.108	258.478	126.719	192.598	78.4	30	54.2	123.397	42.6	8649.42	4346.03	280.282	9968.54	5124.41
TNBC18	infl	1256.97	1030.81	1143.89	1519.33	1064.67	1292	1219.12	804.815	205.812	505.317	1318.49	294.402	806.449	663.195	893.387	129.446	511.403	1091.68	198.408	645.04	574.682	1693.23	1458.46	1575.85	1124.31	881.783	1003.05	1303.41	31.24	1.31667	16.2733	62.8947	4.77333	33.83	25.72	344.742	104.463	224.582	554.198	117.502	335.877	276.724	43.3	6874.61	3458.94	189.108	7131.85	3660.48
[truncated: 11 more columns]

## Sheet: imaging individual markers
ID	type	CD3.border	CD3.C	CD8.B	CD8.C	CD4.B	CD4.C	CD137.B	CD137C	CD20.B	CD20C	CD163.B	CD163.C	CD278.B	CD278.C	nr TLS	MHCII.Tumor	MHCII.Icells	MHCII.border	MHCII.Center	Location	MECA-79 HEV	HEV
TNBC170	excl	73.3333	5.66667	56.6667	11.6667	20	3.5	3.66667	2.83333	10.6667	1.66667	7	4	0.666667	0	2	2	3	yes	no	S	none	1
TNBC161	excl	86.6667	8.33333	65	2.5	50	2	2.66667	5.66667	71.6667	2.33333	10	4.5	16.6667	3.66667	14	3	3	yes	yes	T	peritumoral	236
TNBC156	excl	73.3333	3	55	3	17.5	0	1.33333	1.66667	40	1.16667	21.6667	28.3333	10	2.66667	2	1	3	yes	necr	S	intratumoral	35
TNBC160	excl	66.6667	3	42.5	0.833333	35	1	20.8333	7.66667	85	1.33333	25	31.6667	6.66667	4.33333	6	1	3	yes	yes	S T	peritumoral	76
TNBC165	excl	60	5	27.8333	9.5	25	5	31.6667	8.5	6	4.33333	28.3333	16.6667	0	0	0	0	1	yes	no	S	intratumoral	9
TNBC155	excl	76.6667	8.33333	52.1667	4.25	40	3	1.16667	0.416667	25	0.5	46.6667	20	5	0	6	1	3	yes	necr	S	peritumoral	13
TNBC167	ign	46.6667	2.33333	7.83333	0.166667	3	0	4.5	1.16667	21.6667	12.3333	12.6667	6.66667	1.66667	0	2	0	3	yes	yes	S	peritumoral	18
TNBC174	ign	26.6667	5.66667	8.83333	2.25	2	2	2.5	0.666667	0	0	28.3333	9	0.333333	0	0	2	3	yes	yes	S	none	1
TNBC162	ign	80	1.33333	11	0.833333	10	0	1	0.0833333	36.6667	0	40	53.3333	3.66667	1	2	1	3	yes	yes	S	none
TNBC171	ign	56.6667	1.33333	13.3333	1.66667	0	3	13	3.33333	28.3333	0.666667	0	0	0	0		1	3	yes	yes	S T
TNBC169	infl	36.6667	8.33333	36.6667	23	30	36	3.33333	3.33333	23.3333	20	0	0	1	2.33333	4	0.5	3	yes	yes	S	peritumoral	7
TNBC164	infl	50	43.3333	16.6667	12.3333	50	37	0	0	78.3333	18.3333	1.66667	0	3	4.33333	7	0	3	yes	yes	s	peritumoral	164
TNBC159	infl	53.3333	16.6667	25	14.1667	5	2	0.666667	1.25	45	28.3333	2	0.666667	0	0	14	0	3	yes	necr	S	peritumoral	15
TNBC168	infl	40	6	16.6667	4.66667	30	1	3.33333	3.66667	16.6667	3.66667	2.66667	0	0	0	0	0	2	yes	yes	S
TNBC173	infl	53.3333	20	20	7.5	20	18	1.83333	1.83333	12.3333	2.33333	15	13.3333	0.333333	1.66667	0	0	3	yes	yes	S	none	1
TNBC163	infl	63.3333	36.6667	52.5	20	40	25	6.16667	10.3333	51.6667	18.3333	21.6667	15	6.66667	2.33333	0	1	3	yes	yes	S bit T	none	0
TNBC166	infl	60	13.3333	32.5	19.1667	10	5	1.33333	0.833333	50	4.66667	21.6667	20	9	4.33333	3	1	2	yes	yes	S	intratumoral	8
TNBC172	infl	43.3333	2.33333	20	4.66667	5	2	9	2.83333	26.6667	8.33333	21.6667	38.3333	0.333333	0	3	0	3	yes	yes	s	none	1
TNBC158	infl	36.6667	21.6667	31.6667	23.3333	15	25	23.3333	21.6667	33.3333	20	26.6667	68.3333	3.66667	3	6	0	3	yes	necr	S bit T	peritumoral	4
TNBC157	infl	60	33.3333	59.1667	30.8333	35	25	4.16667	4	66.6667	36.6667	31.6667	30	5	5	3	0	3	yes	necr	S	intratumoral	24

[truncated: 1 more sheets: imaging collagen density]
