# Supplementary material for: Spatial immunophenotypes predict response to anti-PD1 treatment and capture distinct paths of T cell evasion in triple negative breast cancer
Source: Nat Commun. 2021 Sep 27;12:5668. doi: 10.1038/s41467-021-25962-0 (PMC8476574; doi:10.1038/s41467-021-25962-0)
Supplement: Supplementary file 5 — Supplementary Dataset 3 [file 41467_2021_25962_MOESM5_ESM.xlsx]

## Sheet: Samples and phenotypes
sample	immunophenotype IHC	# class genes 0 reads	#class genes >9
..DH10meta_star_grch38_sort_markdup.bam	excl	9	23
..DH13meta_star_grch38_sort_markdup.bam	infl	5	37
..DH14meta_star_grch38_sort_markdup.bam	infl	4	36
..DH15meta_star_grch38_sort_markdup.bam	infl	6	34
..DH16meta_star_grch38_sort_markdup.bam	excl	5	34
..DH2meta_star_grch38_sort_markdup.bam	infl	3	33
..DH3meta_star_grch38_sort_markdup.bam	ign	5	34
..DH4meta_star_grch38_sort_markdup.bam	ign	5	32
..DH5meta_star_grch38_sort_markdup.bam	infl	8	30
..DH6meta_star_grch38_sort_markdup.bam	ign	4	29
..DH8meta_star_grch38_sort_markdup.bam	ign	4	28
..DH9meta_star_grch38_sort_markdup.bam	infl	3	36

## Sheet:  classifier gene count w length
SYMBOL	Length	./DH10meta_star_grch38_sort_markdup.bam	./DH13meta_star_grch38_sort_markdup.bam	./DH14meta_star_grch38_sort_markdup.bam	./DH15meta_star_grch38_sort_markdup.bam	./DH16meta_star_grch38_sort_markdup.bam	./DH2meta_star_grch38_sort_markdup.bam	./DH3meta_star_grch38_sort_markdup.bam	./DH4meta_star_grch38_sort_markdup.bam	./DH5meta_star_grch38_sort_markdup.bam	./DH6meta_star_grch38_sort_markdup.bam	./DH8meta_star_grch38_sort_markdup.bam	./DH9meta_star_grch38_sort_markdup.bam
TMSB15A	685	61	1	1	1	25	38	0	2	38	9	4	8
CALML5	859	0	158	2675	5	2014	465	62	1307	697	203	4	20
SDC1	3319	94	1082	9526	535	4615	2012	1429	3334	334	207	653	3140
GPRC5A	7362	8	732	1034	208	10148	54	5662	1788	96	125	1157	1124
CXADR	6682	246	110	175	33	172	754	661	275	367	203	306	625
PBX1	7531	776	348	713	275	1879	2433	528	4816	588	376	119	511
IGFBP5	6215	604	7333	4761	5053	3927	1544	4104	2660	609	830	350	1323
ENTPD3	3242	2	31	22	23	35	13	14	17	5	6	1	38
CEACAM6	2700	0	17	235	0	25	3	55	4170	7	9	41	899
GREM1	14606	0	0	0	0	0	0	0	0	0	0	0	0
TUFT1	3111	142	100	296	62	290	115	170	585	160	85	117	90
COL10A1	3682	65	238	288	137	364	261	265	141	111	91	109	317
THBS2	5811	120	1841	2068	609	1237	510	1256	756	525	433	554	913
PERP	4290	259	475	1452	213	2367	3633	999	1270	1615	556	1999	2104
MMP2	4738	70	3287	1715	1458	284	74	379	319	209	91	649	393
TCN1	1582	2	22	0	4	3	2	4	231	4	0	25	3
SCGB2A2	1508	0	0	528	0	0	1	0	0	0	9	0	33
CPE	2421	28	309	741	306	251	66	137	85	41	24	44	281
AKR1C2	4306	0	46	8	31	2438	5	1104	30	0	3	131	4
SCGB2A1	521	0	0	5	0	0	4	2	0	0	10	1	3
ASPN	2470	48	88	93	31	45	61	46	41	35	19	70	29
TPSAB1	1385	1	56	93	40	1	5	23	38	0	8	1	33
COL1A1	6727	2788	41331	29373	10242	8168	2369	12895	10723	7533	4853	9098	14491
SPOCK1	4846	52	47	143	27	128	16	64	792	37	15	31	51
FAP	2783	2	100	97	29	128	12	67	28	14	7	20	26
CAMK2N1	2336	14	97	114	69	122	71	79	1100	7	34	39	206
SPON1	4837	15	296	191	69	96	12	99	99	59	26	51	75
COL5A1	8540	539	3579	5222	1226	1884	886	2823	2559	1151	701	1619	2202
WARS	4245	94	503	374	360	523	300	209	341	117	56	459	214
CXCL13	1203	4	79	132	116	46	59	23	10	11	21	5	136
CCL5	1430	0	0	0	0	0	0	0	0	0	0	0	0
GZMB	1304	0	20	65	17	4	6	2	4	0	3	9	11
TRBC1	760	6	379	160	188	33	27	25	8	47	13	5	106
LCK	2497	7	444	177	183	17	35	25	7	59	16	12	104
CORO1A	1921	39	1251	903	701	143	140	94	218	198	60	75	503
SIRPG	1870	2	70	40	31	6	19	9	2	6	2	2	14
PLAC8	3853	17	230	218	203	127	21	18	18	26	36	2	158
PVRIG	1583	48	332	238	232	49	82	49	186	74	42	27	148
CCL18	1324	0	0	0	0	0	0	0	0	0	0	0	0
IL7R	4908	97	2029	1313	603	199	297	142	28	145	162	142	199
IL2RG	1534	4	108	98	98	17	46	21	12	15	17	11	63
NKG7	935	4	127	54	45	25	42	10	7	16	7	7	25
IGHG1	2619	168	7890	6798	5446	2892	3806	552	395	1082	629	102	4153
