# Supplementary material for: Spatial immunophenotypes predict response to anti-PD1 treatment and capture distinct paths of T cell evasion in triple negative breast cancer
Source: Nat Commun. 2021 Sep 27;12:5668. doi: 10.1038/s41467-021-25962-0 (PMC8476574; doi:10.1038/s41467-021-25962-0)
Supplement: Supplementary file 8 — Source Data [file 41467_2021_25962_MOESM8_ESM.xlsx]

## Sheet: Fig. 1d
type vectra	CD20 Border Total	CD20 Center Total	CD3 Border Total	CD3 Center Total	CD8Border Total	CD8 Center Total	CD56 Border Total	CD56 Center Total	CD68 Border Total	CD68 Center Total
excl	245.321	4.25	86.2	2.42	192.247	12.9	28.7	85.5	0.568	0.519
excl	582.737	4	127.808	12.3	801.077	92.3	6.3	7.5	80.9	107.527
excl	758.634	169.608	2186.22	534.943	1338.16	314.192	41.4	17.7	57.2	126.332
excl	537.07	7.27	1304.39	73.4	812.27	153.384	3.57	1.54	167.759	26.8
excl	568.808	19.3	2327.09	98.9	617.187	45.5	82.4	0	327.487	89.2
excl	290.159	4.6	3050.47	230.38	556.018	60	5.79	0.538	421.917	63.6
excl	80	7.93	80.3	5.31	133.206	7.41	0	0	7.86	0.271
excl	41.9	0	36.8	47.3	70.1	13.2	17.4	1.11	3.94	11.8
excl	19.8	4.44	229.445	157.868	35.2	9.2	4.98	6.8	134.95	64.4
excl	3187	13	443.246	201.467	170.387	18.3	67.7	4.31	34.8	50
excl	36.9	0.69	463.02	7.58	74.2	4.71	30.9	4.41	0	0
excl	72.6	16.1	1058.49	340.843	215.266	63.2	0.612	1.14	351.93	82.8
excl	151.396	1.08	1125.7	52.3	118.385	79.3	11.4	0.435	40.9	89.7
excl	37.4	0	72.4	11.9	218.232	29.8	3.58	2.32	100.025	112.105
excl	99	0	77	18.3	149.356	15	5.22	0.746	0	0
excl	795.845	64.5	1197.24	89.5	256.725	47.7	3.86	0	18.3	8.11
excl	313.779	0	1308.67	11.2	214.243	7.05	7.85	1.67	141.612	8.94
excl	251.624	0	1765.45	68.8	750.032	4.63	0.651	0	62.2	144.294
ign	42.3	0	37.4	13.8	48.4	24.8	2.17	7.78	25.6	12.9
ign	3.59	0.225	123.06	32.7	44.4	28.3	0.327	0.218	417.125	152.459
ign	48.1	3.32	381.089	50.8	211.997	60.9	14.8	6.38	57	24.9
ign	161.304	8.62	599.847	100.722	548.002	185.016	14.6	4.59	34.1	4.44
ign	450.663	8.75	1338.33	138.566	467.571	124.607	5.38	0	169.764	44.1
ign	0	0	10.1	19.7	36.3	34	15.9	13.6	0	0
ign	5.17	1.12	249.399	45.9	48.4	13	0	4.5	13.8	1.19
ign	0.635	2.19	45.9	62.2	22.4	3.99	3.2	4.89	3.99	5.22
ign	71	0	188.932	21.6	126.663	21.5	1.8	0	14.9	14
ign	0.359	0.575	12.9	11.1	12.4	18.3	5.26	0	2.72	1.2
ign	34.1	0	26.1	55.7	116.181	9.89	8.42	2.5	32.5	8.08
ign	0	0	989.899	0	0	0	0	0	170.624	0.609
ign	26.2	0	425.74	6.53	141.584	1.03	5.07	0	107.204	31.6
ign	20.1	0.512	37.5	7.12	307.986	55.4	13.1	38.8	24	23.8
ign	272.906	7.93	323.872	106.675	130.397	77.1	32.3	52.2	53.6	86.3
ign	115.792	1.96	310.553	94.4	56.6	8.17	0	0	48.2	383.443
ign	50.5	0	191.442	25.8	28.3	23.9	5.28	6.72	0	0
ign	41.3	0	267.185	0	78.5	0	6.24	0	252.394	0
ign	264.541	37.4	535.283	153.154	150.794	74.5	0	0	160.237	84.8
infl	424.922	875.046	300.298	236.94	847.457	691.498	71.9	74.8	0	1.11
infl	320.854	150.508	657.768	267.041	906.271	454.113	0.393	1.21	47.1	21.9
infl	100.568	97.2	573.004	671.57	5268.15	2866.69	3.18	15.9	236.121	194.679
infl	155.948	21.5	1316.82	335.05	517.53	272.022	8.56	0	311.371	293.329
infl	335.755	62.7	615.889	123.297	805.194	163.745	0.204	0	104.105	43.7
infl	741.919	783.617	1327.96	779.965	1449.07	1610.26	230.272	85.1	0	0.746
infl	83	6.72	359.76	138.814	387.13	127.313	0	16	161.127	448.01
infl	26.7	4.45	588.024	225.056	624.564	98	2.8	1.52	644.154	201.268
infl	39.5	214.71	719.178	516.864	579.08	186.566	2.26	4.72	24.3	21.6
infl	100.518	90.8	1228.15	1429.09	646.702	1038.4	8.52	8.09	19.9	41.9
infl	232.726	164.851	1900.37	1032.11	164.705	427.396	19.7	13.9	40.1	56.5
infl	175.376	0.399	692.16	25	2187.17	39	0	0	617.273	124.574
infl	143.132	15.6	246.272	142.095	91.3	67.8	0.467	4.41	144.87	345.449
infl	267.124	236.673	167.688	377.594	586.299	951.744	20.3	32.9	143.245	502.553
infl	550.267	3.34	2662.48	169.004	727.373	150.954	3.04	1.67	236.538	1.67
infl	82.8	109.491	138.924	135.677	510.338	104.722	8.71	6.68	0	0.294
infl	16.5	5.47	85.5	14.9	407.294	410.764	12.6	5.66	16.8	4.74
infl	813.17	853.954	892.354	530.172	803.687	409.601	60.7	81.3	454.962	406.976
infl	390.324	72.7	841.714	145.999	750.25	325.548	12.7	9.83	63.7	34.7
infl	5.78	4.18	234.978	179.464	417.148	223.752	0.261	0	444.818	344.185
infl	282.242	85.7	193.519	71.6	340.497	414.603	8.18	10.8	489.203	193.378
infl	92.7	11.3	98.7	15.8	485.138	122.36	0.972	1.36	162.896	181.336
infl	122.707	13.2	623.666	401.319	191.595	141.313	0	1.25	272.883	353.263
infl	571.45	795.265	2074.05	971.687	445.69	729.851	3.76	4.95	137.969	183.67
infl	476.953	47.4	1928.09	291.745	435.802	151.464	0.644	0.694	188.319	118.377
infl	4.45	1.91	223.569	180.522	266.645	165.059	0	0.217	192.598	54.2
infl	505.317	806.449	893.387	645.04	1575.85	1003.05	16.2733	33.83	224.582	335.877

## Sheet: Fig. 1f
type	TLS total
ign	0
excl	1
infl	10
infl	1
ign	0
infl	0
excl	2
excl	0
excl	2
excl	0
excl	0
excl	0
infl	4
ign	1
infl	3
ign	0
excl	3
infl	8
ign	0
infl	3
infl	0
excl	8
infl	0
infl	6
infl	0
infl	1
ign	0
infl	5
ign	0
ign	1
infl	3
excl	2
excl	1
excl	0
ign	1
excl	2
excl	3
infl	0
ign	0
ign	0
excl	0
excl	0
infl	0
ign	0
infl	1
ign	0
ign	0
infl	3
infl	6
infl	0
infl	0
infl	2
excl	0
excl	2
excl	2
infl	7
ign	0
infl	2
excl	0
ign	2
ign	0
infl	1
ign	0
ign	0
infl	2
infl	2
ign	0
ign	0
ign	0
infl	1
ign	0
infl	2
excl	2
excl	0
ign	2
ign	0
infl	0
infl	1
excl	0
infl	1
excl	1
excl	0
excl	3
infl	0
infl	3
excl	2
infl	0
infl	6
infl	4
excl	1
infl	13
excl	1
infl	5
infl	7
infl	0
infl	1
excl	1
infl	1
infl	0
infl	6
infl	3
infl	6
excl	7
ign	1
infl	6
infl	0
excl	2
ign	0
excl	1
infl	0
excl	0
infl	0
excl	0
ign	2
infl	0
infl	2
infl	2
excl	8
excl	10
excl	2
excl	11
excl	8
excl	6
ign	2
ign	0
ign	5
ign	2
infl	8
infl	9
infl	5
infl	0
infl	0
infl	7
infl	0

## Sheet: Fig 2f
response infl excl
1 PD 2.64598118 2.627442
2 PD 2.40306347 2.784939
3 PD 0.57312492 3.576211
4 PD 2.31258527 3.414354
5 PD 2.11882423 2.640803
6 PD 1.44125292 3.477520
7 CR+PR+SD 3.82896929 1.693814
8 PD 0.05990668 3.060499
9 CR+PR+SD 3.30666417 1.658486
10 PD 1.97121499 3.165650
11 PD 0.83582800 3.265944
12 PD 1.27403929 2.936977
13 PD 1.71369571 3.308770
14 CR+PR+SD 2.52913200 2.818728
15 PD 2.09816181 2.645453
16 PD 2.69705754 2.789218
17 PD 2.58251291 2.307601
18 PD 1.66978553 1.479252
19 PD 3.05208957 3.662210
20 PD 0.89762795 2.993047
21 PD 2.58539843 3.696870
22 PD 0.57752184 2.736558
23 PD -1.08195384 3.497895
24 CR+PR+SD 2.46657728 3.256850
25 PD 1.36451760 2.143454
26 PD 0.96853922 2.291900
27 PD 1.20476080 1.309159
28 PD 0.60411736 2.407415
29 PD 1.46308578 2.841676
30 PD 2.12173760 2.157674
31 PD 0.71189884 2.981065
32 PD 2.66507203 2.921702
33 CR+PR+SD 2.23259362 2.948647
34 CR+PR+SD -0.68858893 2.016149
35 PD 2.78870586 1.441266
36 CR+PR+SD 2.07936084 1.729214
37 PD 0.05100821 1.857290
38 PD 0.91855029 1.826290
39 PD 2.36549800 2.830764
40 PD 2.09669250 2.622873
41 CR+PR+SD 1.70856877 1.820496
42 PD 2.96733867 2.093258
43 PD 0.16281445 1.932302
44 PD 1.72526658 2.551074
45 PD 2.02896456 1.764683
46 CR+PR+SD 3.13832248 2.071761
47 PD 0.72926827 3.022299
48 CR+PR+SD 3.24446971 1.603991
49 PD 2.27064206 3.052705
50 PD 1.78757858 3.492331
51 PD 2.50855590 2.636665
52 PD 0.43501740 2.517331
53 PD 0.60660870 1.852186

## Sheet: Fig 3
"type"	"neo"	"BRCA"	"B2M"	"passenger"	"driver"	"rearrangement"	"indels"	"sign3"	"sign5"	"TCRdiversity"
"ign"	8	"No_BRCA_mutation"	"Normal_B2M"	29	1	108	85	21.8107	33.7449	2
"excl"	20	"No_BRCA_mutation"	"Normal_B2M"	39	2	144	111	17.9159	45.1402	205
"ign"	29	"BRCA1"	"B2M_loss"	89	2	221	290	28.5938	28.1237	16
"infl"	21	"No_BRCA_mutation"	"B2M_loss"	73	1	360	179	35.7914	16.0677	176
"infl"	42	"BRCA1"	"B2M_loss"	95	2	274	143	42.4695	7.37711	110
"ign"	34	"No_BRCA_mutation"	"B2M_loss"	104	0	401	217	49.358	12.703	2
"ign"	50	"No_BRCA_mutation"	"Normal_B2M"	144	2	513	488	54.5351	17.3354	22
"ign"	0	"No_BRCA_mutation"	"Normal_B2M"	20	1	94	22	51.2807	0	3
"ign"	0	"No_BRCA_mutation"	"Normal_B2M"	14	3	16	57	0	45.2134	11
"excl"	0	"BRCA1"	"B2M_loss"	157	3	1221	416	50.6781	9.42848	215
"infl"	0	"BRCA1"	"B2M_loss"	138	1	322	451	39.4874	0	87
"ign"	0	"No_BRCA_mutation"	"B2M_loss"	63	3	233	238	21.6924	28.6124	20
"excl"	0	"BRCA1"	"B2M_loss"	100	2	278	212	32.231	10.1258	64
"infl"	0	"No_BRCA_mutation"	"Normal_B2M"	41	1	145	48	50.0443	20.3326	348
"infl"	0	"BRCA2"	"B2M_loss"	46	3	49	131	0	0	33
"ign"	0	"No_BRCA_mutation"	"Normal_B2M"	31	3	49	132	0	69.2285	53
"infl"	0	"No_BRCA_mutation"	"Normal_B2M"	33	2	256	113	0	24.9598	78
"excl"	0	"No_BRCA_mutation"	"Normal_B2M"	20	1	60	43	0	55.2657	73
"infl"	0	"No_BRCA_mutation"	"Normal_B2M"	141	1	446	154	38.6732	10.9836	207
"ign"	2	"No_BRCA_mutation"	"Normal_B2M"	10	1	113	36	0	30.025	47
"ign"	0	"No_BRCA_mutation"	"Normal_B2M"	96	1	667	145	50.6304	11.6895	31
"excl"	0	"No_BRCA_mutation"	"Normal_B2M"	20	4	93	61	0	39.3283	62
"ign"	2	"No_BRCA_mutation"	"Normal_B2M"	54	1	197	220	0	35.7059	55
"infl"	13	"No_BRCA_mutation"	"B2M_loss"	33	3	80	148	24.2621	35.5798	100
"excl"	29	"No_BRCA_mutation"	"Normal_B2M"	80	4	252	529	0	48.388	186
"infl"	23	"No_BRCA_mutation"	"B2M_loss"	52	3	76	102	52.7445	18.8116	52
"excl"	102	"No_BRCA_mutation"	"Normal_B2M"	349	8	16	228	0	5.47825	6
"infl"	13	"BRCA1"	"B2M_loss"	33	1	140	61	48.4034	15.6107	234
"excl"	27	"No_BRCA_mutation"	"B2M_loss"	85	1	320	234	54.6819	22.3757	11
"infl"	36	"No_BRCA_mutation"	"Normal_B2M"	108	4	453	261	55.3416	4.49953	107
"ign"	13	"No_BRCA_mutation"	"Normal_B2M"	53	2	161	164	36.6945	29.4324	5
"ign"	23	"BRCA1"	"Normal_B2M"	66	1	434	220	51.3076	12.4986	1
"infl"	31	"BRCA1"	"B2M_loss"	114	2	489	444	57.3886	36.3367	62
"infl"	2	"No_BRCA_mutation"	"B2M_loss"	11	4	229	53	0	32.5114	39
"infl"	17	"BRCA1"	"B2M_loss"	38	1	185	50	68.3446	0	129
"ign"	21	"BRCA2"	"B2M_loss"	62	0	163	82	47.9001	0	54
"infl"	9	"BRCA1"	"B2M_loss"	25	1	321	76	49.041	0	681
"ign"	42	"No_BRCA_mutation"	"Normal_B2M"	134	2	297	306	57.6954	15.7856	29
"infl"	31	"No_BRCA_mutation"	"B2M_loss"	94	2	196	105	9.67359	11.909	173
"ign"	19	"No_BRCA_mutation"	"Normal_B2M"	59	2	271	179	37.9248	19.7485	20
"ign"	5	"No_BRCA_mutation"	"B2M_loss"	17	1	113	67	28.3553	16.8348	17
"ign"	10	"No_BRCA_mutation"	"Normal_B2M"	19	3	178	52	25.0429	41.1321	126
"ign"	8	"No_BRCA_mutation"	"Normal_B2M"	35	1	93	96	0	37.3396	67
"ign"	23	"No_BRCA_mutation"	"B2M_loss"	71	2	605	231	46.5846	13.5409	33
"infl"	21	"BRCA2"	"B2M_loss"	76	2	124	186	31.2793	23.4268	61
"ign"	12	"No_BRCA_mutation"	"Normal_B2M"	33	4	39	106	0	41.0853	18
"infl"	15	"No_BRCA_mutation"	"Normal_B2M"	41	2	188	48	63.7152	0	142
"infl"	23	"No_BRCA_mutation"	"B2M_loss"	67	2	452	238	51.7093	19.6201	161
"ign"	43	"No_BRCA_mutation"	"Normal_B2M"	149	3	485	272	57.0038	12.7805	23
"ign"	38	"No_BRCA_mutation"	"Normal_B2M"	109	3	386	260	53.3918	7.3605	30
"infl"	20	"No_BRCA_mutation"	"B2M_loss"	58	1	416	101	52.1675	26.9186	187
"excl"	38	"No_BRCA_mutation"	"B2M_loss"	116	1	387	207	50.0441	17.8355	74
"infl"	57	"No_BRCA_mutation"	"Normal_B2M"	193	1	591	280	34.9816	27.5605	139
"infl"	22	"No_BRCA_mutation"	"Normal_B2M"	73	2	129	151	40.0437	15.6682	82
"infl"	70	"BRCA2"	"Normal_B2M"	235	2	377	576	53.0955	12.0944	279
"ign"	8	"No_BRCA_mutation"	"Normal_B2M"	32	4	105	213	0	41.5188	20
"excl"	62	"No_BRCA_mutation"	"Normal_B2M"	192	5	511	312	52.6836	15.0578	35
"infl"	30	"BRCA2"	"Normal_B2M"	87	4	163	167	75.8523	0	150
"excl"	31	"BRCA1"	"Normal_B2M"	97	2	284	284	42.1647	26.6635	51
"ign"	31	"No_BRCA_mutation"	"B2M_loss"	99	2	428	328	36.8229	19.0835	118
"excl"	88	"No_BRCA_mutation"	"B2M_loss"	235	5	215	523	43.7802	17.4963	25
"ign"	14	"No_BRCA_mutation"	"B2M_loss"	36	3	315	148	34.1064	44.3191	5
"excl"	16	"No_BRCA_mutation"	"Normal_B2M"	56	4	97	318	0	63.6308	69
"ign"	7	"No_BRCA_mutation"	"Normal_B2M"	16	3	47	21	0	49.1432	176
"ign"	5	"No_BRCA_mutation"	"Normal_B2M"	25	2	146	84	0	53.251	56
"ign"	26	"No_BRCA_mutation"	"B2M_loss"	79	3	533	388	37.4951	16.9195	45

## Sheet: Fig. 4a
type	B.cells.naive	B.cells.naive.1	B.cells.memory	Plasma.cells	T.cells.CD8	T.cells.CD4.naive	T.cells.CD4.memory.resting	T.cells.CD4.memory.activated	T.cells.follicular.helper	T.cells.regulatory..Tregs.	T.cells.gamma.delta	NK.cells.resting	NK.cells.activated	Monocytes	Macrophages.M0	Macrophages.M1	Macrophages.M2	Dendritic.cells.resting	Dendritic.cells.activated	Mast.cells.resting	Mast.cells.activated	Eosinophils	Neutrophils
ign	0.00162529	0.00162529	0	0.0399911	0.085123	0	0	0	0.0378321	0.017437	0	0	0.0128964	0	0	0.0206738	0.111887	0.00170265	0.00425198	0	0.0004	0	0.022235
ign	0	0	0.0410167	0.0664743	0	0	0.16511	0	0.103607	0.0328002	0.0545061	0	0.0423361	0	0.0885675	0.107509	0.173506	0.0469185	0	0.0105553	0.0265044	0	0.0405879
infl	0.110501	0.110501	0.0268696	0.0524783	0.115533	0	0	0.0764861	0.158045	0.0215105	0.113624	0	0	0.0131545	0.0187354	0.0861314	0.11575	0.0048793	0.0110295	0.0691296	0	0	0.00614401
ign	0	0	0.017639	0.0554065	0.0273201	0	0.0464815	0	0.0228011	0.00999977	0	0	0.00850148	0.0108926	0.0003	0.0403761	0.0643986	0.00929336	0.0196253	0.0522095	0	0	0.00880033
infl	0.0157891	0.0157891	0.0344418	0.049455	0.231762	0	0	0.0748392	0.125431	0.00711052	0	0.0138095	0.0137531	0.0383934	0.0304809	0.0989332	0.114119	0.048409	0.0459151	0.0573577	0	0	0
excl	0	0	0.0178138	0.0953122	0.126217	0	0.0511992	0.0542805	0.0960745	0	0	0.0670931	0	0.0559751	0	0.0806434	0.14562	0.111504	0.00213686	0.0607851	0.0205305	0	0.0148141
infl	0	0	0.0443275	0.0802165	0.0194144	0	0.0607539	0	0.00816502	0	0.00369866	0	0	0.00595854	0.0321007	0.012961	0.0371194	0.0150793	0	0.0785319	0	0	0.00357167
excl	0.0701747	0.0701747	0	0.082155	0.0966573	0	0.107141	0	0.111243	0.0472239	0	0	0.04945	0.0499222	0.08553	0.0387396	0.121541	0.0238772	0.0286667	0.0626713	0	0	0.0250065
excl	0	0	0.027836	0.0512507	0.0434869	0	0.0393066	0	0.00781072	0.0215113	0.00136099	0	0	0	0.094035	0.0385934	0.0371002	0.0002	0	0.0244272	0.0161577	0	0.00832151
infl	0.00738409	0.00738409	0.0444133	0.00808766	0.130263	0	0	0.0470933	0.053939	0.0248254	0.0321898	0	0.0439266	0	0.0402502	0.155285	0.011522	0.0144408	0	0.0495892	0	0	0.00495117
infl	0	0	0.0172563	0.131233	0.0607461	0	0.0393467	0	0.0192906	0	0	0.0035146	0.0096237	0.0128448	0.00423903	0.0255755	0.0618408	0.0142131	0.0106819	0.00225852	0.00402932	0	0.00353897
ign	0	0	0.0584231	0.0472473	0.0598049	0	0.00238229	0	0.0190656	0.0232877	0	0.00346769	0.00105387	0	0.110309	0.0691657	0.0159804	0.0002	0	0.0002	0.00767516	0	0.0115136
ign	0.0244357	0.0244357	0	0.00661305	0.052698	0	0.0173337	0.00375128	0.0382577	0.0160099	0	0	0.0150058	0.00455568	0	0.0571919	0.0800161	0.0270988	0	0.0317951	0	0	0.0166996
infl	0.0116009	0.0116009	0.0399606	0.0246243	0.0548348	0	0.0853106	0.00590953	0.0547971	0.00117456	0	0	0	0.0127054	0.0913384	0.0978096	0.00799507	0.0119201	0	0.0296948	0	0	0
excl	0.0169182	0.0169182	0	0.0831136	0.0629539	0	0.00758711	0	0.039493	0.0222511	0	0	0.0134494	0	0.00676792	0.0341837	0.0788464	0.00449576	0	0	0.0283399	0	0.00764407
excl	0	0	0.0384603	0.0203898	0.0321774	0	0.0258684	0	0.0306514	0.0140331	0	0	0.0188163	0.00833065	0.0280604	0.0717098	0.0413879	0.0275032	0	0.00686123	0.0121494	0	0.00579103
infl	0.0235617	0.0235617	0	0	0.0835015	0	0.0893886	0	0.0393063	0.00463789	0.027885	0	0.0009	0	0.0176611	0.0523935	0.0661074	0.0178296	0.00588754	0.0240093	0	0	0.00145702
infl	0	0	0.0476283	0.0475812	0.0799696	0	0.0006	0.00296423	0.0480215	0	0	0.0167895	0.00877316	0.00812001	0.0333098	0.0616076	0.0532361	0.00917902	0.0166176	0.00230243	0	0	0.00671171
infl	0.113598	0.113598	0	0.0983883	0.132858	0	0.0337957	0	0.1469	0	0	0.0429337	0.00659042	0.0132683	0.126015	0.126704	0.0584667	0.0622017	0.021802	0.00617049	0.00458131	0.00572582	0
excl	0	0	0.0825988	0.045693	0.0200984	0	0.0276825	0.00689716	0.0416079	0.0131976	0.0379388	0	0	0	0.0272103	0.118012	0.0366199	0.0033997	0	0.0302949	0	0	0.00408199
excl	0	0	0.0262871	0.0527272	0.0639972	0	0.012675	0	0.18112	0.00459162	0.0198685	0	0.0447171	0.015247	0.0272918	0.0909235	0.227461	0.0885555	0.0191978	0.0673182	0	0	0.058021
ign	0	0	0.0062231	0.0129651	0.0490197	0	0.070079	0	0.0144328	0.0249444	0.0190995	0.0127102	0	0.041212	0	0.0295703	0.121467	0.0103355	0	0.00861574	0.0241653	0	0.00934946
infl	0	0	0.0265413	0.054473	0.0332872	0	0.0263695	0.0299555	0.0362416	0.0076892	0	0.0231518	0	0.00584205	0.019605	0.132875	0.0213299	0.0109645	0.0077296	0.00476868	0.00170106	0	0.00653234
excl	0	0	0.0590117	0.0953991	0.0642338	0	0.00624104	0	0.0419398	0	0.00380539	0	0	0	0.0469717	0.0405327	0.111184	0.00522077	0.00145195	0.0109532	0	0	0.00137208
infl	0.0306747	0.0306747	0	0.263478	0.0362419	0	0.012886	0.0228119	0.0177513	0.00240841	0	0.013567	0	0	0.0247708	0.0472093	0.0559018	0	0	0.00825688	0.00516097	0	0.00552666
ign	0.011347	0.011347	0	0.0176154	0.0362848	0	0.0336173	0	0.0210018	0.0197252	0	0	0.00696682	0	0.0784183	0.0415119	0.0847185	0.00364646	0	0.0323738	0.0010912	0	0.0192148
ign	0	0	0.0370798	0.0411119	0.0307648	0	0.0285991	0	0.0272479	0.0006	0	0	0.00301704	0	0	0.0249203	0.0523921	0.0104041	0	0.115179	0	0	0.00202776
excl	0.00242404	0.00242404	0.0130967	0.0111171	0.0524585	0	0.0707901	0	0.0416313	0.0231172	0	0.00929694	0	0.00343857	0.00674544	0.0175164	0.0693706	0.0191984	0.0126773	0	0.0205894	0.0006	0.00723128
ign	0.0157119	0.0157119	0	0	0.0281685	0	0.0509275	0	0.00650882	0.0121384	0	0.0191176	0	0.00575571	0	0.0160744	0.108821	0.00579098	0	0.0525888	0.0008	0	0.0159463
infl	0	0	0.020105	0.00933484	0.0293216	0	0.0466711	0	0.0163039	0.0130386	0	0.00927689	0.0002	0.00264669	0.117364	0.0605819	0.0494386	0	0.003734	0.00345108	0.0202537	0	0.00666676
infl	0.145998	0.145998	0	0.0437557	0.213776	0	0.055455	0	0.0141557	0.0624536	0	0.00499949	0.0296967	0.0701356	0	0.143045	0.101378	0.0984504	0	0	0	0	0.0167005
infl	0.047218	0.047218	0	0.0389678	0.0333811	0	0.07783	0.0294458	0.00969542	0	0.0102769	0	0	0.0107666	0	0.0656774	0.183301	0.00874791	0	0.0612084	0	0	0.0136282
infl	0.0226822	0.0226822	0.0135571	0.0615416	0.146998	0	0.0543192	0.0376476	0.097095	0	0.0319754	0	0.0285962	0.0593713	0	0.0876006	0.189993	0	0.0469505	0.107688	0	0	0.0139846
ign	0	0	0.0528501	0.0481605	0.0438161	0	0.152786	0	0	0	0	0.0112043	0	0.0113504	0.0140612	0.0351298	0.0508782	0.00125209	0	0.0141644	0.00379287	0	0.0007
ign	0	0	0.0320572	0.0323114	0.0589215	0	0.0869751	0.0177547	0.0117373	0	0.00630658	0	0	0.0143819	0	0.0602455	0.0736558	0.0132754	0	0.0383186	0.0122042	0	0.00335684
excl	0	0	0.058207	0.0443324	0.0287048	0.0134918	0.0241427	0.00192718	0.0178465	0.00263872	0.0156731	0	0.00422403	0	0.0360733	0.105552	0.0651158	0.0216504	0	0.0162498	0	0	0.00324591
excl	0	0	0.0110633	0.0229768	0.121498	0	0	0.0003	0.0498866	0	0.0252432	0	0.0160322	0	0.0296503	0.0634873	0.0726801	0.00744975	0	0.0377353	0	0	0.00278817
excl	0.0810245	0.0810245	0	0.0963623	0.0963452	0	0.112535	0	0.0986608	0.0525096	0	0	0.00619155	0.0177229	0.071643	0.0733863	0.168586	0.0076583	0.0335344	0.00468122	0.0122005	0	0.0669583
infl	0	0	0.017072	0.1753	0.0978108	0	0.0687808	0.0508243	0.176952	0	0	0	0	0.0382703	0.0783387	0.0855829	0.0971014	0.0390366	0.0111697	0.0250748	0.0218584	0	0.0168273
infl	0.0230646	0.0230646	0.0372338	0.0225831	0.191181	0	0.0189737	0.0671165	0.102353	0	0	0	0.0634178	0.0683126	0.0437798	0.0674386	0.162027	0.0277262	0.042246	0.0463188	0	0	0.0162271
infl	0	0	0	0	0.106435	0	0.0276639	0	0.14349	0.0275368	0	0	0.0419299	0	0.132327	0.0550874	0.250058	0.0694585	0.0456818	0.0996041	0	0	0.0007
infl	0	0	0.0193688	0.0882494	0.222774	0	0.0147113	0.075646	0.0558797	0	0.001	0	0	0.00337822	0.0825593	0.0719521	0.127437	0.0504636	0.0204339	0.136606	0	0	0.0295445
excl	0	0	0.0852073	0.103767	0.0811218	0.063996	0	0	0.174869	0	0	0.0268492	0.00925663	0.00702805	0.0331024	0.0727625	0.157565	0.0540337	0.0381971	0	0.0898813	0	0.00236259
infl	0.0670085	0.0670085	0	0.0292894	0.138578	0	0.0150691	0.0695234	0.137765	0	0.0169289	0	0.065309	0	0.0292326	0.0882992	0.141882	0.0690366	0.0399883	0.0687656	0	0	0.0233251
ign	0	0	0.134615	0.109986	0.106525	0.0389487	0	0	0.0785135	0	0.0174732	0.00229386	0.00910439	0.0136455	0.113419	0.11767	0.157573	0.0276469	0.0208245	0.0512202	0	0	0.0005
excl	0.0103534	0.0103534	0	0.117007	0.186656	0	0.0593766	0	0.0956911	0.0589045	0	0	0.0347981	0.0172617	0.040974	0.0698606	0.156784	0	0.0232651	0.0006	0.0841788	0	0.0443067
excl	0.0635765	0.0635765	0	0.0734246	0.205106	0	0.0806009	0	0.0630702	0.0157424	0	0	0.0370391	0.00418351	0.00188457	0.116211	0.166996	0.0118623	0.0165282	0.109906	0	0	0.0338696
ign	0	0	0.0911498	0.0313836	0.073329	0	0.0148686	0	0.0401409	0.0194247	0	0	0	0.00565869	0	0.0359274	0.0378711	0.013029	0	0.038611	0	0	0
infl	0	0	0.0784569	0.0765943	0.0666378	0	0.086963	0.0362948	0.148366	0	0.0187709	0	0.0425941	0	0.0285925	0.0925098	0.0988689	0.0762736	0.0181282	0.0930714	0	0	0.0378781
infl	0.0200543	0.0200543	0	0.0909951	0.173735	0	0	0.113628	0.146992	0.00520829	0	0.00490365	0	0.0128191	0.062774	0.0706797	0.114671	0.0642732	0.0459891	0.0383611	0	0	0.0349176
infl	0.0993449	0.0993449	0	0.160633	0.247091	0	0	0	0.0870053	0.067927	0	0	0.0137137	0.00232036	0.0558524	0.0556473	0.0372962	0.085663	0.0297795	0	0.0280564	0	0.02967
ign	0.0448221	0.0448221	0	0.117998	0.0501414	0.00613177	0	0.0270418	0.143002	0	0.0176209	0	0.0189742	0.076745	0.127366	0.0438608	0	0.124018	0.0764648	0.125813	0	0	0
infl	0	0	0.0399906	0.0829315	0.122985	0.0712244	0.0205361	0.0044807	0.109638	0	0.0448246	0	0.0266632	0.00229989	0.0562233	0.154607	0.110379	0.0934392	0	0.0430492	0	0	0.0167281
infl	0	0	0.0370212	0.0293734	0.035023	0	0.0691198	0	0.0297356	0.0142732	0	0	0	0.0044238	0.0152543	0.0751067	0.0548891	0.0255569	0	0.010028	0.00262301	0	0.00707851
ign	0	0	0.0822438	0.0375032	0.0318472	0	0.0353322	0	0.0567004	0.00763562	0	0.0211206	0	0.00393105	0.0222663	0.0497733	0.0231711	0.0106289	0	0	0.00367875	0	0
excl	0	0	0.0290453	0.0510232	0.0239695	0	0.0441147	0	0.0151456	0.00409501	0	0.0159775	0	0.0036592	0.0336053	0.0219383	0.115184	0.00335769	0.0119004	0	0.0151364	0	0.0173369
ign	0	0	0.0288011	0.0546865	0.0605345	0	0.0619829	0	0.00813495	0.00535578	0	0	0.00663478	0.00707831	0	0.00665652	0.0669623	0.0106791	0.00334298	0.0332421	0.0123923	0	0.0124352
ign	0	0	0.0349452	0.0608529	0.0392966	0	0.0524005	0	0.0129648	0.00576753	0	0	0.0159086	0.00744234	0.0184453	0.0546357	0.0754707	0.00457761	0	0.010313	0.00238536	0.00837114	0.0121991
ign	0	0	0.0170239	0	0.0321879	0	0.012797	0	0.0164447	0.021608	0	0	0.0120854	0	0.139636	0.0109467	0.0695578	0.0190563	0.0145817	0.00748374	0.0130397	0	0.00521245
ign	0.00191052	0.00191052	0.00946167	0.0226276	0.0464423	0	0.0372836	0	0.0267035	0.0194868	0	0.00603183	0	0.0001	0	0.0177041	0.0637975	0.0216253	0	0.0858367	0.00299478	0	0.00280563
infl	0	0	0.061502	0.0552192	0.0505921	0	0.0203318	0.0554989	0.145954	0	0	0.108171	0	0	0	0.0670488	0.0810733	0.119767	0.0652065	0.117271	0	0.0518005	0.0006
ign	0	0	0.020946	0.00908104	0.0251208	0	0.0648822	0	0.0123842	0.0136258	0.01186	0.00379186	0	0	0.0996359	0.118651	0.0351748	0.00465053	0	0	0.0164683	0	0.00900846
infl	0	0	0.034074	0.0575448	0.0648385	0	0.0242675	0	0.0342344	0.00599752	0	0	0.00468071	0.00373608	0	0.019019	0.0859861	0.0064392	0	0.0237333	0	0	0.00928294
ign	0	0	0.00974075	0.0878544	0.0305036	0	0.0280078	0	0.0175885	0.0258064	0	0.0236142	0	0	0.0382453	0.0703407	0.0832747	0.00573596	0.00626453	0.00498017	0	0	0.00832102
infl	0.0009	0.0009	0.00948428	0.0539847	0.058076	0	0.0493454	0.0402061	0.0148268	0	0.0329543	0.00206515	0	0	0.0875431	0.0679862	0.105652	0	0.00526741	0.00851799	0	0	0.00466762
infl	0	0	0.014135	0.0168983	0.0378094	0	0.0137247	0	0.00934505	0.0492367	0	0.0174076	0	0	0.227403	0	0.0445586	0	0	0	0.0317462	0	0.0165061
ign	0	0	0.038069	0.0126844	0.0602388	0	0.0172298	0.00549725	0.0146283	0.037857	0	0	0.0466079	0.00235833	0	0.0589166	0.107955	0.0312478	0.00196345	0.0370545	0	0	0.00993297
infl	0.00321258	0.00321258	0	0	0.124269	0	0.0500805	0.0444494	0.0653608	0.017978	0	0	0.0132668	0	0.055797	0.0909393	0.0242583	0	0.00315203	0.00604015	0	0	0.00641891
infl	0.0276726	0.0276726	0.141797	0	0.112816	0.0346683	0.0819994	0.0333148	0.0271345	0	0	0	0	0	0.044481	0.128041	0.0247708	0	0.0003	0.0128099	0	0	0.00182914
excl	0	0	0.0584442	0.136539	0.0159548	0	0	0	0.0438375	0.00565161	0.0239586	0	0.00702217	0.0005	0.0288933	0.0753445	0.0333043	0.00799813	0	0	0.0119382	0	0.00302125
excl	0	0	0.0355923	0.0223909	0.00176523	0	0.0665465	0	0.0371629	0.00136716	0	0.0121586	0	0.00676246	0.0334223	0.0563461	0.0799712	0.0034654	0	0	0.0449889	0	0.00184856
infl	0.0174066	0.0174066	0.0120152	0.0872856	0.0288987	0.00503638	0.0839239	0.0197517	0.0105468	0	0	0.0156277	0	0.0140823	0.0158696	0.070778	0.0477511	0.0152612	0	0.0234084	0	0	0.00125958
ign	0	0	0.0317654	0.0234443	0.042941	0	0.0260532	0	0.0199564	0	0	0	0.00347381	0	0.0998227	0.0304024	0.0651782	0	0	0	0.0371049	0	0.0188051
ign	0	0	0.028091	0.0160094	0.0314039	0	0.0489125	0	0.013116	0.0270702	0	0	0.0213068	0	0.119035	0.0376749	0.00847868	0	0.0283699	0.00332659	0	0	0.00937161
ign	0.0002	0.0002	0.00441907	0.0146343	0.0490458	0	0.0845907	0	0.0130344	0	0	0	0	0.00389418	0.0628692	0.0685018	0.0675716	0	0	0.00455828	0	0	0.011226
infl	0	0	0.0501457	0.043614	0.0613103	0	0.0316329	0.0226287	0.0463197	0	0.0289036	0	0	0	0.104993	0.0752181	0.0213178	0.00667186	0	0.0170689	0	0	0.00852788
infl	0.0373692	0.0373692	0.00185111	0	0.0828254	0	0.0635376	0	0.0433143	0.0357972	0	0	0.00870396	0.00714268	0.0303376	0.0855927	0.0196986	0.0147193	0	0.0040298	0	0	0
ign	0.00317868	0.00317868	0.00790129	0.00579127	0.010617	0	0.0500001	0	0.0248355	0.00452643	0.00845527	0.00542793	0	0	0.111021	0.0717055	0.075412	0	0	0.0359798	0.00204139	0	0.0122881
ign	0.00787567	0.00787567	0	0.0219039	0.0710796	0	0.0858041	0	0.03452	0.00907269	0	0	0.0071507	0	0	0.0603989	0.0591632	0.0174136	0	0.0365688	0.00131324	0	0.0155664
infl	0.11417	0.11417	0	0	0.0185051	0.334922	0.027627	0.0125015	0.00188579	0.00619841	0	0.0170445	0	0.0004	0.0265461	0.0128044	0.0892709	0	0.00944268	0.00200571	0	0	0
infl	0	0	0.0269421	0.0251385	0.0169928	0	0.0217213	0	0.00673745	0	0	0.0140261	0	0	0.180403	0	0.0589528	0	0.0589741	0	0.00811647	0	0.00490745
infl	0	0	0.0753554	0.0671413	0.0484844	0	0.0454916	0.00911134	0.0257047	0	0	0.0233971	0	0	0.0487061	0.124387	0.0207133	0	0	0.0139748	0	0	0.00168681
infl	0.0155302	0.0155302	0	0.00459038	0.0268044	0	0.0252919	0	0.0256081	0.04921	0	0.0122715	0	0.00690659	0	0.049986	0.113398	0.00653584	0.0402318	0.00333125	0	0	0.00391741
excl	0	0	0.0545251	0.0644658	0.118574	0	0	0	0.126532	0	0.0067769	0	0.0696218	0.00759705	0.0755374	0.068026	0.165633	0.0388727	0.0882381	0.0612022	0	0	0.0543977
infl	0	0	0.0115534	0.0824395	0.0775734	0.00135292	0	0.0632081	0.0352104	0	0.0007	0	0.0203365	0.00235994	0.0289378	0.078762	0.0793836	0.0158624	0	0	0.00778666	0	0.0161779
ign	0.0487571	0.0487571	0	0.034541	0.0802298	0	0.0312454	0.0094225	0.0310578	0.0235687	0	0	0.00759315	0.0315492	0.0222156	0.033412	0.0368361	0.00162533	0.011418	0.0154334	0	0	0
ign	0.0333606	0.0333606	0	0.0691177	0.0242688	0.0144315	0	0	0.0225684	0	0.00223234	0	0.0161073	0	0.0697344	0.0711877	0.0596109	0	0.00850395	0	0.0962765	0	0.00427475
infl	0.00909937	0.00909937	0.0425771	0.0894689	0.0458577	0	0.0458043	0.0107844	0.0407386	0.0149347	0	0	0.0323682	0.0006	0.095922	0.113188	0.0101592	0.00294697	0	0	0.0025551	0	0.0135137
infl	0	0	0.0166142	0.0271439	0.0482321	0	0.00892121	0.00907727	0.0409256	0.0272773	0.0123509	0	0.0244927	0	0.0447868	0.10486	0.100228	0.0345762	0	0.0213236	0	0	0.00674825
infl	0.00663612	0.00663612	0	0.145869	0.116382	0	0.15289	0	0.133266	0	0	0	0.0772078	0.012366	0	0.0775841	0.113514	0.117377	0	0	0.0336091	0.013298	0
excl	0.0124519	0.0124519	0	0.0206968	0.0944999	0	0.0490054	0	0.0224813	0.0258007	0	0	0.0016575	0.00706353	0	0.0648975	0.0616733	0.0119191	0	0.0123683	0.00735673	0	0
ign	0	0	0.0225582	0.0341673	0.0612797	0	0.0296476	0	0.0246191	0.0312156	0	0.00159966	0.0009	0.00225809	0	0.0153274	0.0981893	0	0.0131979	0.00148863	0.00406141	0	0.00371527
excl	0	0	0.0245748	0.0177756	0.0394709	0	0.0562848	0	0.00767869	0.0231444	0	0.0193032	0	0.00895854	0.0208139	0.0497308	0.0897012	0.0103116	0	0	0.0120427	0	0.029941
infl	0.0143879	0.0143879	0.0330015	0	0.0761797	0	0.0649077	0	0.0274405	0	0	0	0.00418233	0.00803811	0.00422826	0.0963698	0.0627018	0.010577	0	0.0382754	0	0	0
excl	0	0	0.0151483	0.0774438	0.0238999	0	0.0375248	0	0.0313668	0.0219203	0	0.0152233	0	0	0.0580883	0.0643508	0.0475622	0.00558342	0	0	0.0147915	0	0.00844977
ign	0.00730488	0.00730488	0.0560583	0.0535976	0.101105	0	0.136435	0.0253089	0.0003	0.00607303	0.00216029	0.0123391	0	0.0009	0.00991958	0.0671137	0.0651139	0.00121107	0	0.00393988	0	0	0.0028834
ign	0	0	0.0440366	0.0454397	0.062569	0.0017526	0.0110733	0.0391624	0.0284799	0.00941273	0	0.00895958	0.0248955	0.00811558	0.0797968	0.107357	0.0678561	0	0	0.0279211	0	0	0.00389763
excl	0	0	0.0303217	0.00811877	0.0673384	0	0.0421199	0.00813463	0.0326717	0.00350125	0	0.0210583	0.00854549	0	0.0404095	0.111648	0.0286116	0.0134568	0	0.0288177	0	0	0
excl	0	0	0.0412107	0.0557655	0.0828458	0	0.0150445	0	0.062948	0	0.0194735	0	0.001	0.00487369	0.0139406	0.0906204	0.0704588	0	0.00211994	0.0181666	0	0	0.00687389
infl	0	0	0.021026	0.0258258	0.0260722	0	0.0121993	0	0.0360124	0.00227636	0	0	0.00406369	0	0.182817	0.0253054	0.0202278	0	0	0	0.0177675	0	0.00324077
ign	0	0	0.0340112	0.026138	0	0	0.0609163	0	0.0237188	0.00796274	0	0	0.0472419	0.00807604	0.094347	0.0198238	0.0247595	0	0.0007	0.0204944	0	0	0.0105307

## Sheet: Fig. 5d
type	MHCII.Tumor	HEV total
excl	2	1
excl	3	236
excl	1	35
excl	1	76
excl	0	9
excl	1	13
ign	0	18
ign	2	1
ign	1	0
ign	1
infl	0.5	7
infl	0	164
infl	0	15
infl	0
infl	0	1
infl	1	0
infl	1	8
infl	0	1
infl	0	4
infl	0	24

## Sheet: Fig 5e
type	CD66 border	CD66 center
excl	0	0
excl	0	0
excl	6	2
excl	1.5	1
excl	3	0
excl	0.5	0
excl	0.5	0
ign	1	1
ign	5	1.5
ign	6	12.5
infl	2.5	3
infl	2	6
infl	2	4
infl	2	2
infl	1	3.5
infl	5	3
ign	0	0
ign	0.5	0
ign	0	0
excl	1	1
excl	10	2
excl	1	0.5
excl	0.5	1
ign	1.5	7.5
ign	0.5	0.5
ign	8.5	4
ign	1.5	0.5
infl	1	1.5
infl	1.5	3
infl	4.5	0.5
infl	3	3.5
infl	1	1

## Sheet: Fig.  S3
type vectra	All Border Stroma	All Border Tumor	All Border Total	All Center Stroma	All Center Tumor	All Center Total	All Total	Cd20 Border Stroma	CD20 Border Tumor	CD20 Border Total	CD20 Center Stroma	CD20 Center Tumor	CD20 Center Total	CD20 Total	CD3 Center Border	CD3 Center Tumor	CD3 Border Tumor	CD3 Center Stroma	CD3 Center Tumor	CD3 Center Total	CD3 Total	CD8 Border Stroma	CD8 Border Tumor	CD8Border Total	CD8 Center Stroma	CD8 Center Tumor	CD8 Center Total	CD8 Total	CD56 Border Stroma	CD56 Border Tumor	CD56 Border Total	CD56 Center Stroma	CD56 Center Tumor	CD56 Center Total	CD56 Total	CD68 Border Stroma	CD68 Border Tumor	CD68 Border Total	CD68 Center Stroma	CD68 Center Tumor	CD68 Center Total	CD68 Total	CK Border Stroma	CK Border Tumor	CK Border Total	CK Center Stroma	CK Center Tumor	CK Center Total	CK Total
excl	543.858	671.861	607.86	377.059	791.289	584.174	596.017	483.824	6.82	245.321	7.59	0.912	4.25	124.786	86.2	0	43.1	4.09	0.752	2.42	22.8	343.102	41.4	192.247	21.9	3.89	12.9	102.57	45.2	12.3	28.7	101.984	68.9	85.5	57.1	1.14	0	0.568	1.04	0	0.519	0.544	87.8	5013.11	2550.44	103.404	6251.05	3177.22	2863.83
excl	938.573	434.991	686.782	516.062	526.781	521.422	604.102	1055.9	109.57	582.737	6.18	1.81	4	293.367	127.808	7.25	67.5	17.7	6.84	12.3	39.9	1457.03	145.126	801.077	162.941	21.7	92.3	446.696	12.6	0	6.3	12.4	2.61	7.5	6.9	121.937	39.8	80.9	174.017	41	107.527	94.2	37.1	3210.85	1623.98	73.8	4579.15	2326.49	1975.23
excl	1109.23	768.399	938.812	1176.09	809.955	993.024	965.918	1172.38	344.885	758.634	268.966	70.2	169.608	464.121	2186.22	374.434	1280.33	878.63	191.255	534.943	907.635	2209.1	467.227	1338.16	537.269	91.1	314.192	826.177	62.6	20.2	41.4	32	3.34	17.7	29.5	87.2	27.1	57.2	207.529	45.1	126.332	91.8	56.4	5646.57	2851.5	231.485	6542.39	3386.94	3119.22
excl	892.336	1073.24	982.789	544.219	1172.2	858.208	934.873	983.237	90.9	537.07	14.5	0	7.27	333.302	1304.39	74.2	689.301	132.66	14.2	73.4	452.422	1322.18	302.358	812.27	258.499	48.3	153.384	558.852	5.12	2.03	3.57	0	3.08	1.54	2.79	222.011	113.506	167.759	42	11.5	26.8	113.533	69.3	9396.71	4733.03	877.437	9757.73	5317.58	4957.86
excl	696.983	931.14	814.062	306.984	992.683	649.834	737.422	969.02	168.596	568.808	38.7	0	19.3	312.394	2327.09	349.661	1338.37	177.728	20.1	98.9	759.97	980.93	253.445	617.187	77.1	13.9	45.5	350.417	141.658	23	82.4	0	0	0	43.9	481.219	173.754	327.487	152.679	25.8	89.2	216.307	57.7	7521.46	3789.56	67.4	8814.86	4441.15	4093.64
excl	848.703	714.556	781.63	493.508	1059.36	776.433	779.031	571.031	9.29	290.159	7.45	1.75	4.6	147.379	3050.47	192.234	1621.35	319.128	141.631	230.38	925.866	973.285	138.751	556.018	88.1	31.8	60	308.007	11.6	0	5.79	1.08	0	0.538	3.17	695.427	148.406	421.917	102.608	24.5	63.6	242.74	56.2	5928.27	2992.23	164.393	9790.25	4977.32	3984.78
excl	781.758	810.394	796.076	797.384	1090.34	943.864	869.97	151.835	8.14	80	15.9	0	7.93	44	80.3	4.55	42.4	10.6	0	5.31	23.9	240.39	26	133.206	10.4	4.39	7.41	70.3	0	0	0	0	0	0	0	15.7	0	7.86	0.543	0	0.271	4.07	170.303	6002.03	3086.16	173.901	7708.46	3941.18	3513.67
excl	484.387	597.188	540.788	304.942	504.185	404.564	477.217	83.1	0.805	41.9	0	0	0	22.4	36.8	0	18.4	75.4	19.2	47.3	31.9	139.078	1.06	70.1	22.1	4.19	13.2	43.5	32.6	2.23	17.4	2.21	0	1.11	9.82	5.76	2.12	3.94	20.3	3.38	11.8	7.62	17.2	5376.26	2696.74	84.1	4549.69	2316.91	2519.48
excl	510.519	809.705	660.112	560.327	793.375	676.851	665.692	39.6	0	19.8	8.89	0	4.44	14.7	229.445	27.6	128.518	282.469	33.3	157.868	138.301	65.8	4.63	35.2	14.5	3.9	9.2	26.5	4.73	5.22	4.98	2.74	10.9	6.8	5.59	230.395	39.5	134.95	97.5	31.4	64.4	111.447	252.96	6597	3424.98	380.947	6791.55	3586.25	3478.74
excl	885.83	889.776	887.803	478.247	922.483	700.365	775.341	3399.78	2974.22	3187	16.6	9.36	13	1282.59	443.246	76.6	259.929	256.138	146.796	201.467	224.851	329.713	11.1	170.387	28.7	7.84	18.3	79.1	121.638	13.8	67.7	6.79	1.82	4.31	29.7	69.5	0	34.8	85.7	14.2	50	43.9	110.739	4315.67	2213.2	190.399	7116.6	3653.5	3077.38
excl	753.702	700.331	727.016	726.321	989.816	858.068	792.542	73.7	0	36.9	1.49	0	0.69	19.4	463.02	29.5	246.28	9.85	5.32	7.58	126.932	136.601	11.8	74.2	8.3	1.11	4.71	39.5	9.31	52.5	30.9	2.27	6.25	4.41	18.1	0	0	0	0	0	0	0	730.091	4846.48	2788.28	268.06	6195.07	3231.57	3009.93
excl	983.902	826.575	905.239	1098.04	957.894	1027.97	962.513	137.322	7.92	72.6	30.9	1.35	16.1	46.3	1058.49	54.9	556.691	646.697	35	340.843	455.962	386.777	43.8	215.266	107.332	19	63.2	144.285	1.22	0	0.612	2.29	0	1.14	0.86	583.843	120.018	351.93	128.508	37.2	82.8	226.358	180.899	7169.86	3675.38	345.838	8840.84	4593.34	4103.76
excl	577.26	1007.79	792.525	511.14	1045.58	778.362	785.027	292.559	10.2	151.396	2.15	0	1.08	71.8	1125.7	21.5	573.603	101.254	3.44	52.3	297.643	228.594	8.18	118.385	151.875	6.67	79.3	97.7	21.1	1.66	11.4	0.43	0.439	0.435	5.58	58.8	23	40.9	154.465	24.9	89.7	66.7	115.544	8926.97	4521.26	407.667	9725.42	5066.55	4809.94
excl	470.663	601.87	536.267	470.629	596.994	533.812	534.957	69.2	5.61	37.4	0	0	0	17.5	72.4	0	36.2	23.2	0.523	11.9	23.2	398.549	37.9	218.232	56.1	3.57	29.8	117.742	6.07	1.09	3.58	3.77	0.879	2.32	2.91	166.61	33.4	100.025	213.852	10.4	112.105	106.468	64.7	4885.42	2475.05	172.192	5405.95	2789.07	2642.53
excl	492.405	432.238	462.322	409.372	461.773	435.573	445.861	195.891	2.09	99	0	0	0	38.1	77	7.14	42.1	31.8	4.88	18.3	27.5	249.796	48.9	149.356	22.1	7.96	15	66.7	10.4	0	5.22	1.49	0	0.746	2.47	0	0	0	0	0	0	0	60.3	3811.13	1935.71	110.751	4220.05	2165.4	2077.06
excl	773.464	1103.38	938.423	681.028	1164.47	922.75	931.706	1545.64	46	795.845	127.506	1.45	64.5	482.403	1197.24	40.3	618.785	161.92	17.1	89.5	391.947	457.104	56.3	256.725	81.7	13.7	47.7	167.143	6.75	0.959	3.86	0	0	0	2.2	29.4	7.31	18.3	5.12	11.1	8.11	14	12.1	8889.17	4450.65	119.345	6392.67	3256.01	3938.66
excl	820.036	1179.58	999.808	500.032	1115.82	807.928	926.008	590.329	37.2	313.779	0	0	0	193.095	1308.67	94.2	701.442	11.6	10.9	11.2	435.97	299.228	129.258	214.243	8.51	5.59	7.05	134.555	0	15.7	7.85	0	3.34	1.67	5.47	247.845	35.4	141.612	10	7.84	8.94	90.6	24.3	7925.09	3974.68	193.143	6930.29	3561.72	3815.85
excl	852.08	926.644	889.362	490.443	1050.84	770.642	841.874	460.876	42.4	251.624	0	0	0	150.974	1765.45	165.884	965.669	116.271	21.3	68.8	606.916	1287.55	212.519	750.032	5.41	3.84	4.63	451.87	1.3	0	0.651	0	0	0	0.391	64.4	60	62.2	237.241	51.3	144.294	95	129.476	6745.8	3437.64	517.405	9563.92	5040.66	4078.85
ign	240.512	704.75	472.631	283.269	733.225	508.247	486.877	80.4	4.24	42.3	0	0	0	25.4	37.4	9.84	23.6	9.8	17.9	13.8	19.7	80.2	16.6	48.4	24.5	25.1	24.8	39	4.33	0	2.17	10.5	5.08	7.78	4.41	36.6	14.6	25.6	19.1	6.73	12.9	20.5	135.051	6028.98	3082.01	293.109	6294.16	3293.64	3166.66
ign	519.478	628.239	573.858	596.396	511.833	554.115	563.986	7.17	0	3.59	0	0.45	0.225	1.91	123.06	20.9	72	57.9	7.44	32.7	52.3	75.3	13.6	44.4	48.6	7.86	28.3	36.4	0.654	0	0.327	0	0.435	0.218	0.272	526.108	308.142	417.125	229.854	75.1	152.459	284.792	32.2	5019.86	2526.02	91.7	4412.21	2251.96	2388.99
ign	641.942	951.045	796.493	544.965	997.485	771.225	783.859	76.3	19.9	48.1	3.08	3.57	3.32	29.3	381.089	147.828	264.458	71.6	30.1	50.8	157.638	275.155	148.84	211.997	75	46.8	60.9	136.444	19.2	10.3	14.8	8.23	4.53	6.38	11.2	75.4	38.5	57	42.2	7.65	24.9	42.9	332.927	5720.4	3026.66	438.174	7262.1	3850.14	3438.4
ign	900.438	702.843	801.64	862.323	899.34	880.832	833.317	316.882	5.73	161.304	18.2	0	8.62	113.748	599.847	24.2	311.999	188.85	12.6	100.722	231.216	1043.92	52.1	548.002	351.877	18.2	185.016	430.91	27.5	1.68	14.6	8.82	0.372	4.59	11.4	55.6	14.3	34.1	8.94	0.503	4.44	22.4	167.065	5840.64	3003.85	196.638	7807.49	4002.07	3403.14
ign	619.429	1011.5	815.466	889.637	1214.6	1052.12	868.056	813.415	87.9	450.663	17.5	0	8.75	352.461	1338.33	145.767	742.05	230.87	46.3	138.566	607.942	769.234	165.908	467.571	225.999	23.2	124.607	391.357	10.8	0	5.38	0	0	0	4.18	256.919	82.6	169.764	60.3	28	44.1	141.849	49.6	7046.44	3548.04	305.748	8195.07	4250.41	3704.12
ign	269.216	704.463	486.84	462.563	697.785	580.174	521.84	0	0	0	0	0	0	0	10.1	0	5.04	37.8	1.55	19.7	10.5	69.6	3.01	36.3	66.2	1.86	34	35.4	1.78	30.1	15.9	17.6	9.51	13.6	15	0	0	0	0	0	0	0	29.2	5938.61	2983.89	29.6	6517.57	3273.59	3092.53
ign	402.96	456.528	429.744	400.672	494.444	447.558	436.501	10.3	0	5.17	2.39	0	1.12	3.71	249.399	52.6	150.999	79.7	15.5	45.9	110.256	79.4	17.4	48.4	26.5	0.889	13	35.2	0	0	0	0	8.55	4.5	2.31	23.7	3.92	13.8	2.54	0	1.19	8.84	74.2	3774.97	1924.57	98.1	3946.53	2022.31	1961.64
ign	417.629	587.159	502.394	627.603	577.095	602.349	555.703	1.27	0	0.635	4.38	0	2.19	1.47	45.9	1.9	23.9	104.937	19.5	62.2	44.3	42.1	2.56	22.4	4.99	3	3.99	12.6	5.45	0.951	3.2	8.53	1.26	4.89	4.1	5.13	2.85	3.99	5.59	4.85	5.22	4.65	32.3	4796.76	2414.53	145.197	4678.7	2411.95	2413.15
ign	583.379	524.073	553.726	599.335	462.792	531.063	542.395	137.527	4.47	71	0	0	0	35.5	188.932	16.9	102.908	41.2	2.11	21.6	62.3	233.01	20.3	126.663	40.6	2.4	21.5	74.1	0	3.6	1.8	0	0	0	0.9	20.9	8.97	14.9	27.5	0.445	14	14.5	47.2	4450.49	2248.84	55.9	3949.2	2002.55	2125.69
ign	555.834	1038.25	797.043	692.11	1087.16	889.637	854.024	0.717	0	0.359	1.15	0	0.575	0.492	12.9	0	6.44	19.4	2.82	11.1	9.3	24.7	0	12.4	33.7	2.82	18.3	16	0.68	9.83	5.26	0	0	0	2.02	5.44	0	2.72	2.4	0	1.2	1.79	276.114	7303.36	3789.74	780.686	7379.95	4080.32	3968.56
ign	396.181	931.168	663.674	393.27	1042.36	717.813	690.744	68.2	0	34.1	0	0	0	17	26.1	2.67	14.4	45.8	65.6	55.7	35	225.232	7.13	116.181	10.3	9.5	9.89	63	4.19	12.7	8.42	2.42	2.57	2.5	5.46	60.1	4.96	32.5	16.2	0	8.08	20.3	37.2	7920.43	3978.82	112.506	8130.49	4121.5	4050.16
ign	418.622	834.14	626.381	374.613	799.231	586.922	596.787	0	0	0	0	0	0	0	989.899	72.2	531.031	0	0	0	132.758	0	0	0	0	0	0	0	0	0	0	0	0	0	0	338.095	3.15	170.624	0	1.22	0.609	43.1	41.7	7159.36	3600.54	51.9	7332.95	3692.43	3669.46
ign	220.709	552.531	386.62	264.585	577.601	421.093	408.166	39.1	13.2	26.2	0	0	0	9.81	425.74	206.207	315.974	7.85	5.2	6.53	122.569	165.012	118.155	141.584	2.06	0	1.03	53.7	4.85	5.28	5.07	0	0	0	1.9	103.711	110.697	107.204	43.1	20.1	31.6	60	25.1	4438.33	2231.72	92.1	5192.29	2642.2	2488.27
ign	752.068	678.913	715.49	694.114	826.658	760.386	734.731	40.2	0	20.1	0	1.02	0.512	11.7	37.5	1.25	19.4	12	2.21	7.12	14.1	591.601	24.4	307.986	90.1	20.7	55.4	199.728	15.8	10.5	13.1	60.5	17.2	38.8	24.2	36.5	11.5	24	41.8	5.82	23.8	23.9	85.1	5760.03	2922.57	135.764	7174.8	3655.28	3236.59
ign	481.653	666.557	574.105	599.072	814.837	706.955	640.53	510.289	35.5	272.906	12.5	3.31	7.93	140.416	323.872	23.2	173.524	181.656	31.7	106.675	140.099	215.496	45.3	130.397	123.644	30.6	77.1	103.757	54.3	10.2	32.3	87	17.3	52.2	42.2	88	19.2	53.6	141.704	30.8	86.3	69.9	56.7	5845.26	2950.98	238.654	6835.91	3537.28	3244.13
ign	578.085	970.273	774.179	479.074	954.766	716.92	757.001	208.013	23.6	115.792	0	3.93	1.96	81.6	310.553	252.687	281.62	108.265	80.5	94.4	225.442	78.1	35.2	56.6	9.06	7.29	8.17	42.1	0	0	0	0	0	0	0	18.9	77.6	48.2	642.501	124.385	383.443	148.802	15.3	5659.91	2837.59	47.7	6730.1	3388.88	3002.97
ign	814.537	780.831	797.684	563.553	884.6	724.076	755.622	96.1	4.86	50.5	0	0	0	21.6	191.442	1.62	96.5	48.3	3.35	25.8	56.1	54.9	1.62	28.3	43.1	4.77	23.9	25.8	10.6	0	5.28	12.2	1.24	6.72	6.1	0	0	0	0	0	0	0	155.595	6903.65	3529.62	160.343	8180.21	4170.28	3895.71
ign	726.796	815.435	771.115	0	727.283	0	0	65.9	16.7	41.3	0	1.96	0	0	267.185	103.957	185.571	0	29.5	0	0	96.1	61	78.5	0	10.9	0	0	9.67	2.8	6.24	0	0.907	0	0	337.122	167.665	252.394	0	71.7	0	0	159.177	6416.12	3287.65	0	6689.83	0	0
ign	695.325	1111.4	903.362	663.897	1116.73	890.312	899.447	463.688	65.4	264.541	73.2	1.67	37.4	196.411	535.283	49	292.139	294.142	12.2	153.154	250.443	235.865	65.7	150.794	138.929	10.1	74.5	127.914	0	0	0	0	0	0	0	232.943	87.5	160.237	122.79	46.8	84.8	137.6	31.1	7639.99	3835.57	89	9921.25	5005.14	4186.44
infl	742.548	561.734	652.141	947.079	587.961	767.52	709.83	781.04	68.8	424.922	1459.63	290.461	875.046	649.984	300.298	40.2	170.246	406.232	67.6	236.94	203.593	1006.53	688.382	847.457	1018.76	364.233	691.498	769.478	110.232	33.5	71.9	122.331	27.2	74.8	73.3	0	0	0	1.6	0.615	1.11	0.554	81.7	3822.46	1952.08	135.911	4097.36	2116.64	2034.36
infl	918.533	967.683	943.108	962.274	940.383	951.328	947.218	608.966	32.7	320.854	283.98	17	150.508	235.681	657.768	152.22	404.994	446.558	87.5	267.041	336.017	1408.02	404.523	906.271	725.304	182.923	454.113	680.192	0.787	0	0.393	2.41	0	1.21	0.8	82.6	11.6	47.1	40	3.74	21.9	34.5	496.004	7659.46	4077.73	1123.71	8394.26	4758.98	4418.36
infl	1318.33	1386.57	1352.45	1549.69	1582.38	1566.03	1488.37	164.119	37	100.568	168.13	26.2	97.2	98.4	573.004	220.868	396.936	974.801	368.34	671.57	571.703	6915.53	3620.77	5268.15	3555.23	2178.15	2866.69	3739.95	6.36	0	3.18	30.7	1.06	15.9	11.3	219.297	252.945	236.121	202.7	186.659	194.679	209.749	435.103	7914.04	4174.57	1099.24	11396	6247.62	5493.79
infl	661.437	855.093	758.265	621.683	850.71	736.196	749.777	246.468	65.4	155.948	36.7	6.24	21.5	104.219	1316.82	357.071	836.943	546.374	123.726	335.05	643.907	761.401	273.66	517.53	492.81	51.2	272.022	423.104	2.07	15	8.56	0	0	0	5.27	434.483	188.26	311.371	512.374	74.3	293.329	304.432	13.4	6597.51	3305.43	21	7573.29	3797.16	3494.56
infl	1104.25	777.893	941.073	1035.12	626.757	830.938	892.889	624.105	47.4	335.755	122.767	2.55	62.7	216.275	615.889	91.5	353.684	238.082	8.51	123.297	252.889	1303.62	306.768	805.194	271.041	56.4	163.745	524.56	0.408	0	0.204	0	0	0	0.115	126.558	81.7	104.105	84.2	3.17	43.7	77.7	47	5482.73	2764.89	119.002	5479.32	2799.16	2779.88
infl	875.385	1057.95	966.665	1166.16	1022.63	1094.39	1045.27	1054.06	429.781	741.919	1321.75	245.48	783.617	767.579	1327.96	1121.29	1224.63	1091.68	468.255	779.965	950.989	1235.67	1662.46	1449.07	2227.73	992.785	1610.26	1548.26	246.364	214.181	230.272	134.173	36.1	85.1	140.947	0	0	0	0.74	0.753	0.746	0.459	105.031	4827.77	2466.4	303.104	7143.07	3723.09	3239.75
infl	937.452	920.752	929.102	927.584	948.82	938.202	932.894	128.708	37.2	83	8.94	4.5	6.72	51.2	359.76	98	228.879	218.188	59.4	138.814	191.352	488.183	286.078	387.13	191.998	62.6	127.313	278.873	0	0	0	32	0	16	6.67	190.645	131.609	161.127	824.959	71.1	448.01	280.661	31.8	5972.4	3002.09	228.501	7907.33	4067.92	3446.18
infl	796.806	1229.39	1013.1	704.508	1376.41	1040.46	1024.82	48.4	4.89	26.7	6.95	1.94	4.45	17.1	588.024	92.2	340.136	302.003	148.11	225.056	290.816	1063.41	185.72	624.564	117.565	78.5	98	398.903	0.774	4.82	2.8	0	3.05	1.52	2.25	1013.11	275.202	644.154	313.145	89.4	201.268	454.345	265.589	9084.28	4674.94	200.109	10595.8	5397.97	4984.81
infl	1090.89	866.651	978.771	1120.65	795.502	958.074	968.915	77	1.87	39.5	429.42	0	214.71	122.913	719.178	100.707	409.942	997.111	36.6	516.864	460.857	882.033	276.128	579.08	312.885	60.2	186.566	392.169	3.26	1.25	2.26	9.44	0	4.72	3.49	29.1	19.5	24.3	38	5.29	21.6	23	261.636	4772.11	2516.87	564.057	6175.33	3369.7	2922.98
infl	648.112	871.1	759.606	962.107	918.555	940.331	841.754	157.559	43.5	100.518	133.743	47.9	90.8	96.1	1228.15	695.466	961.808	2099.87	758.307	1429.09	1174.21	576.06	717.344	646.702	1416.03	660.771	1038.4	824.746	5.76	11.3	8.52	2.62	13.6	8.09	8.33	17.8	22	19.9	52.9	30.8	41.9	29.9	82.1	4207.33	2144.72	111.761	5701.17	2906.46	2490.97
infl	773.128	501.298	637.213	1364.88	620.193	992.537	814.875	404.802	60.7	232.726	310.453	19.2	164.851	198.789	1900.37	147.638	1024	1940.23	123.994	1032.11	1028.06	295.49	33.9	164.705	789.605	65.2	427.396	296.05	36.2	3.16	19.7	24.1	3.79	13.9	16.8	49.3	30.9	40.1	68.9	44	56.5	48.3	41.8	4351.45	2196.61	145.213	5165.73	2655.47	2426.04
infl	1241.45	1266.69	1254.07	660.415	1274.37	967.392	1165.86	298.813	51.9	175.376	0	0.797	0.399	121.537	692.16	114.074	403.117	40.2	9.86	25	286.781	3020.22	1354.12	2187.17	45.2	32.8	39	1526.2	0	0	0	0	0	0	0	926.73	307.817	617.273	139.611	109.538	124.574	465.674	75.3	8345.86	4210.58	113.112	9245.96	4679.54	4354.87
infl	997.684	841.542	919.613	917.048	864.11	890.579	906.064	254.242	32	143.132	28.7	2.62	15.6	83.6	246.272	39.6	142.932	263.282	20.9	142.095	142.541	116.595	66.1	91.3	121.319	14.3	67.8	80.4	0.934	0	0.467	6.77	2.06	4.41	2.31	171.937	117.803	144.87	610.316	80.6	345.449	238.473	201.866	6155.07	3178.47	345.227	7192.4	3768.82	3453.96
infl	1020.42	1102.24	1061.33	950.725	1030.66	990.693	1022.09	376.614	157.635	267.124	350.846	122.499	236.673	250.207	167.688	16.5	92.1	575.535	179.653	377.594	250.696	679.316	493.282	586.299	1001.32	902.165	951.744	789.324	35	5.64	20.3	56.6	9.13	32.9	27.3	171.738	114.751	143.245	603.386	401.72	502.553	342.861	61.9	3430.11	1746.01	304.025	5507.07	2905.55	2390.2
infl	1038.93	1103.92	1071.43	999.954	1243.36	1121.66	1083.98	932.821	167.714	550.267	0	6.69	3.34	413.536	2662.48	813.392	1737.94	82.9	255.086	169.004	1345.7	941.105	513.64	727.373	78.1	223.845	150.954	583.268	4.02	2.07	3.04	0	3.34	1.67	2.7	300.513	172.564	236.538	0	3.34	1.67	177.822	328.736	7540.76	3934.75	733.897	7417.53	4075.71	3969.99
infl	600.059	662.879	631.469	1298.78	990.533	1144.66	888.064	117.532	48.1	82.8	197.981	21	109.491	96.1	138.924	29	84	202.758	68.6	135.677	109.829	568.02	452.655	510.338	128.964	80.5	104.722	307.53	12.4	5.06	8.71	10.9	2.44	6.68	7.69	0	0	0	0.587	0	0.294	0.147	111.409	4392.65	2252.03	114.605	4888.31	2501.46	2376.74
infl	889.634	820.488	855.061	767.898	924.865	846.381	851.406	29.1	3.78	16.5	0	10.9	5.47	11.8	85.5	6.6	46.1	24.9	4.99	14.9	33	639.171	175.417	407.294	756.96	64.6	410.764	408.755	17.2	8.1	12.6	9.78	1.53	5.66	9.7	28.9	4.62	16.8	8.73	0.752	4.74	11.7	125.769	6268.28	3197.02	343.51	8291.25	4317.38	3668.75
infl	860.041	695.028	777.535	858.686	728.463	793.574	785.02	1130.16	496.178	813.17	787.594	920.314	853.954	832.202	892.354	122.411	507.382	960.133	100.212	530.172	518.018	1249.95	357.424	803.687	632.169	187.032	409.601	619.78	112.533	8.78	60.7	150.549	12	81.3	70.3	708.836	201.089	454.962	673.146	140.806	406.976	432.569	77.6	5248.57	2663.08	91.1	5384.79	2737.96	2698.02
infl	855.484	541.858	698.671	679.952	564.238	622.095	658.368	710.574	70.1	390.324	135.993	9.4	72.7	223.151	841.714	63.9	452.813	229.887	62.1	145.999	291.332	1224.47	276.032	750.25	428.321	222.776	325.548	526.723	24.2	1.3	12.7	16.2	3.44	9.83	11.2	100.427	27	63.7	57.7	11.6	34.7	48.4	84.3	3232.83	1658.59	103.896	3866.89	1985.39	1830.59
infl	802.335	937.735	870.035	1025.87	1107.01	1066.44	968.239	11.6	0	5.78	6.66	1.7	4.18	4.98	234.978	63.7	149.358	218.218	140.709	179.464	164.411	508.479	325.817	417.148	195.485	252.019	223.752	320.45	0.521	0	0.261	0	0	0	0.13	573.121	316.514	444.818	393.875	294.495	344.185	394.501	36.2	7189.25	3612.75	222.133	9462.94	4842.54	4227.64
infl	775.964	782.17	779.067	847.357	930.831	889.094	836.7	331.932	232.552	282.242	140.449	31	85.7	179.307	193.519	30.8	112.149	110.985	32.2	71.6	90.9	333.258	347.735	340.497	308.26	520.946	414.603	379.314	7.84	8.52	8.18	15.3	6.28	10.8	9.55	574.749	403.658	489.203	220.195	166.561	193.378	334.247	136.723	5773.81	2955.27	91.3	6634.36	3362.82	3168.75
infl	571.385	688.212	629.798	520.003	712.802	616.402	625.014	185.492	0	92.7	22.6	0	11.3	63.7	98.7	14.5	56.6	27.7	3.85	15.8	42	932.683	37.6	485.138	228.814	15.9	122.36	355.574	1.94	0	0.972	1.25	1.47	1.36	1.11	262.332	63.5	162.896	288.152	74.5	181.336	169.481	104.991	6079.48	3092.23	99.7	6196.46	3148.07	3112.17
infl	754.094	895.045	824.57	674.429	868.314	771.372	797.971	245.415	0	122.707	26.5	0	13.2	68	623.666	105.833	364.75	646.015	156.622	401.319	383.034	244.272	138.918	191.595	198.432	84.2	141.313	166.454	0	0	0	2	0.49	1.25	0.623	377.276	168.489	272.883	595.413	111.113	353.263	313.073	357.152	6353.81	3355.48	341.576	6113.01	3227.29	3291.39
infl	627.444	744.519	685.982	892.537	777.003	834.77	760.376	888.83	254.07	571.45	1446.65	143.879	795.265	683.358	2074.05	357.416	1215.73	1730.93	212.444	971.687	1093.71	631.619	259.762	445.69	1162.01	297.694	729.851	587.771	7.51	0	3.76	9.91	0	4.95	4.35	215.404	60.5	137.969	294.465	72.9	183.67	160.82	16.6	5775.96	2896.26	27.5	5821.63	2924.57	2910.42
infl	711.855	1207.96	959.908	656.412	1289.54	972.974	966.441	931.865	22	476.953	86.4	8.47	47.4	262.191	1928.09	80.2	1004.14	531.347	52.1	291.745	647.944	678.847	192.756	435.802	236.901	66	151.464	293.633	1.29	0	0.644	1.39	0	0.694	0.669	329.416	47.2	188.319	206.98	29.8	118.377	153.348	25.6	10964.8	5495.22	100.909	11765	5932.94	5714.08
infl	684.078	1032.94	858.509	370.756	1113.5	742.127	800.318	6.59	2.32	4.45	2.96	0.851	1.91	3.18	223.569	179.641	201.605	226.257	134.787	180.522	191.064	252.814	280.477	266.645	139.949	190.17	165.059	215.852	0	0	0	0	0.433	0.217	0.108	258.478	126.719	192.598	78.4	30	54.2	123.397	42.6	8649.42	4346.03	280.282	9968.54	5124.41	4735.22
infl	1256.97	1030.81	1143.89	1519.33	1064.67	1292	1219.12	804.815	205.812	505.317	1318.49	294.402	806.449	663.195	893.387	129.446	511.403	1091.68	198.408	645.04	574.682	1693.23	1458.46	1575.85	1124.31	881.783	1003.05	1303.41	31.24	1.31667	16.2733	62.8947	4.77333	33.83	25.72	344.742	104.463	224.582	554.198	117.502	335.877	276.724	43.3	6874.61	3458.94	189.108	7131.85	3660.48	3552.71
[truncated: 10 more columns]

## Sheet: Fig. S4d
Hugo Cohort		Riaz Cohort
ave_excl	Response	ave_infl	Response
2.00601	PD	3.30889	PD
2.54191	PD	2.25524	PD
1.92272	PD	1.31923	SD
2.18936	CR	2.00047	SD
2.83273	PD	4.602	PRCR
1.65015	PR	4.48157	PRCR
1.99756	PD	3.54779	PD
2.26653	PR	1.80165	PD
1.89965	PR	3.83685	PRCR
1.52628	PD	2.47532	PD
2.52383	PD	2.42442	PD
2.6123	PD	2.48014	SD
1.5871	PD	2.50152	PD
1.56693	CR	2.27957	PD
1.50493	CR	2.892	PD
3.33902	PR	3.05712	PD
2.7153	PD	3.40989	PD
2.45985	PD	0.884744	PD
2.47026	PD	0.857298	PD
1.62807	PR	3.79523	PRCR
0.960763	PR	4.47911	PRCR
1.34309	PR	2.97193	SD
2.11667	PR	2.94628	SD
0.970157	PR	2.79812	PD
2.08173	PR	1.56709	SD
1.75245	PD	1.17924	SD
1.80737	CR	2.34422	PD
1.6698	CR	2.37299	PD
		2.0473	PD
		3.35055	PD
		2.28232	PD
		1.53394	PRCR
		2.98138	PRCR
		1.49329	PRCR
		4.13799	PRCR
		2.56683	PD
		3.25451	PD
		2.15576	PD
		3.41401	PRCR
		3.25723	PRCR
		3.68853	PRCR
		1.82965	SD
		3.11695	SD
		1.90136	SD
		2.73672	SD
		1.17258	SD
		1.29751	SD
		0.477391	PD
		2.16636	SD
		3.92888	SD
		2.96534	PRCR
		2.75211	PRCR
		3.10916	PD
		3.00658	PD
		2.43718	PD
		2.36415	PD
		2.0822	PRCR
		1.44508	PRCR
		3.59391	PRCR
		4.46845	PRCR
		3.33375	PD
		2.48951	PD
		1.79431	PD
		1.92679	PD
		3.23884	SD
		3.25131	SD
		1.4984	PD
		1.36014	PD
		2.70553	SD
		2.83751	SD
		1.63035	PD
		2.1823	SD
		1.90534	SD
		1.31564	PRCR
		3.74401	PRCR
		1.14605	PRCR
		3.8573	SD
		4.33301	SD
		0.834564	PD
		2.46584	PD
		1.73086	SD
		1.94962	SD
		2.40196	PD
		2.61457	PD
		3.251	PD
		3.77924	PD
		2.43342	SD
		3.18588	SD
		0.763746	PD
		0.825828	PD
		0.640412	PD
		1.35849	PD
		4.37178	SD
		1.76333	SD
		2.46675	SD
		1.58288	PD
		1.52986	PD
		3.09826	PD
		3.48651	SD
		4.5708	SD
		1.33892	PD
		2.7129	PRCR
		2.69545	PRCR
		1.68897	SD
		2.96714	SD

## Sheet: Fig. S7
AyersS	AyersB	aveTLS	aveRegev	R4.Response
4.70636	3.57307	0.994895	4.79481	PD
4.67479	3.55031	-0.0556507	5.1897	PD
2.04809	1.37669	-1.7224	4.77034	PD
3.28145	3.05637	1.5846	4.91502	PD
3.59165	2.96422	-0.575436	4.90914	PD
3.17361	2.41411	-0.968651	4.70344	PD
5.4296	4.77842	1.11437	4.67068	CR+PR+SD
0.595565	0.340522	-0.841034	4.84117	PD
3.65027	3.94264	2.18602	4.78774	CR+PR+SD
3.82918	3.48364	0.886336	4.68244	PD
2.1082	1.60729	-0.254443	4.68857	PD
2.80526	2.19463	-0.712187	4.85125	PD
3.95728	2.86406	0.353822	4.73508	PD
3.44586	2.8866	-0.116565	5.03734	CR+PR+SD
3.72939	2.96989	0.0789768	4.66405	PD
3.77333	3.3935	0.452031	4.68799	PD
3.36989	3.44264	0.566025	4.53354	PD
1.98511	1.8837	-1.00731	4.78128	PD
4.66154	4.0135	1.51324	4.59581	PD
2.25552	2.12457	-2.26836	4.74899	PD
4.41988	3.45172	-0.47582	4.76484	PD
1.40515	0.954754	-1.40797	4.89737	PD
1.17933	0.493715	-3.75454	4.85667	PD
3.54716	3.23626	1.29597	4.6023	CR+PR+SD
2.46657	2.20999	-1.83652	4.62206	PD
2.45592	1.69917	-0.191993	5.04105	PD
2.26618	1.96436	0.865102	4.51072	PD
1.74998	1.46748	-0.942889	4.77167	PD
3.69834	3.08378	-0.579536	5.05722	PD
4.18173	3.29571	0.197471	4.95774	PD
2.01904	1.67798	-1.44857	5.10928	PD
4.42981	3.71909	0.663209	4.87172	PD
3.55575	3.14333	-1.00269	4.82444	CR+PR+SD
-1.25973	0.163753	-2.27756	5.03991	CR+PR+SD
4.9106	4.0403	0.115057	5.27266	PD
2.97989	2.77714	-0.290383	4.56711	CR+PR+SD
2.08558	1.3535	-2.43037	4.90695	PD
1.38695	1.731	-2.27625	4.7086	PD
4.10745	3.27342	-0.525279	5.1065	PD
3.44915	2.75096	0.12733	4.70099	PD
3.48545	2.88433	-0.74662	5.20565	CR+PR+SD
4.26995	3.75224	1.62379	4.73705	PD
1.77832	1.21852	-0.0325749	4.73004	PD
2.5725	2.56683	0.392315	4.54277	PD
3.25739	2.93448	-0.158668	4.77696	PD
4.90114	3.9869	0.143715	4.87854	CR+PR+SD
1.99093	1.38508	-0.599802	4.90873	PD
4.76428	4.15913	0.112238	4.95233	CR+PR+SD
4.34195	3.41503	-1.4068	4.71957	PD
1.57672	2.2685	-0.0116397	4.70988	PD
4.45274	3.63802	0.0189729	4.75548	PD
0.953109	1.30996	-1.09627	4.77901	PD
2.62771	1.67028	-1.46188	5.15232	PD

[truncated: 4 more sheets: Fig. S8, Fig.S11, Fig. 12a, Fig S12b]
